# Supplementary material for: 4,6,7,9,10,12-Hexahydro-1,3-dithiolo[4,5-f][1,4,9]oxadithia­cyclo­undecine-2-thione
Source: Acta Crystallogr Sect E Struct Rep Online. 2009 Jun 27;65(Pt 7):o1710. doi: 10.1107/S1600536809024003 (PMC2969415; doi:10.1107/S1600536809024003)
Supplement: Supplementary file 2 [file e-65-o1710-Isup2.hkl]

# 
# h,k,l, Fc-squared, Fo-squared, sigma(Fo-squared) and status flag 
# 
data_I
_shelx_title ' ybdx09-5 in P-1' 
_shelx_refln_list_code          4 
_shelx_F_calc_maximum       94.87 
_exptl_crystal_F_000       308.00 
_reflns_d_resolution_high  0.7702 
 
loop_ 
 _symmetry_equiv_pos_as_xyz 
 'x, y, z' 
 '-x, -y, -z' 
 
_cell_length_a     8.3425 
_cell_length_b     8.9611 
_cell_length_c     9.8199 
_cell_angle_alpha  98.100 
_cell_angle_beta  106.581 
_cell_angle_gamma 112.736 
 
_shelx_F_squared_multiplier     1.000 
 
loop_ 
 _refln_index_h 
 _refln_index_k 
 _refln_index_l 
 _refln_F_squared_calc 
 _refln_F_squared_meas 
 _refln_F_squared_sigma 
 _refln_observed_status 
   2   0   0      431.52      485.50      3.60 o 
   3   0   0       77.13       61.07      0.79 o 
   4   0   0     1536.77     1674.93     20.50 o 
   5   0   0      531.04      549.41      7.70 o 
   6   0   0      151.35      154.32      1.83 o 
   7   0   0        5.43        7.93      1.02 o 
   8   0   0        0.49        0.76      0.46 o 
   9   0   0       38.84       37.47      1.37 o 
  -9   1   0       23.78       25.18      1.48 o 
  -8   1   0       51.62       57.09      1.73 o 
  -7   1   0       38.62       34.67      1.21 o 
  -6   1   0        9.75        9.63      1.21 o 
  -5   1   0      156.27      180.36      1.94 o 
  -4   1   0      166.72      138.93      1.01 o 
  -3   1   0     2989.80     3279.54     40.23 o 
  -2   1   0     4553.67     4933.63     68.09 o 
   1   1   0     6107.84     6315.97     95.47 o 
   2   1   0     3706.83     4115.75     54.36 o 
   3   1   0        4.63        8.11      0.56 o 
   4   1   0     1300.79     1288.29     14.67 o 
   5   1   0      350.84      344.00      3.76 o 
   6   1   0       15.09       18.96      0.61 o 
   7   1   0      132.55      123.52      1.76 o 
   8   1   0        0.07        0.53      0.43 o 
  -9   2   0       10.21        9.75      1.07 o 
  -8   2   0      226.22      220.00      2.81 o 
  -7   2   0       35.42       38.61      2.54 o 
  -6   2   0      965.65      954.24     12.58 o 
  -5   2   0     1425.75     1503.02     21.34 o 
  -4   2   0       33.99       38.03      0.39 o 
  -3   2   0     1610.64     1747.51     35.01 o 
  -1   2   0       80.58       64.02      1.02 o 
   0   2   0     8344.31     8130.01    155.03 o 
   1   2   0      137.54      115.04      1.83 o 
   2   2   0        1.21        0.59      0.26 o 
   3   2   0      106.13      119.83      3.76 o 
   4   2   0        8.97       10.08      0.62 o 
   5   2   0      109.07      112.79      1.33 o 
   6   2   0       32.81       37.71      1.23 o 
   7   2   0        1.74        3.46      1.39 o 
   8   2   0        4.04        3.68      0.67 o 
 -10   3   0        0.34       -0.17      1.49 o 
  -9   3   0       89.19       82.99      2.40 o 
  -8   3   0        0.04        0.66      0.78 o 
  -7   3   0       86.88       81.17      1.94 o 
  -6   3   0     1124.39     1170.31     25.69 o 
  -5   3   0      287.57      260.08     16.05 o 
  -4   3   0       93.40      109.75      3.78 o 
  -3   3   0      710.14      735.06     12.68 o 
  -2   3   0     1020.42     1029.00     18.79 o 
  -1   3   0      362.77      322.41      2.80 o 
   0   3   0       20.36       26.74      2.41 o 
   1   3   0      780.59      728.76      7.52 o 
   2   3   0        2.19        2.09      0.29 o 
   3   3   0       57.06       51.89      0.80 o 
   4   3   0      798.39      790.15      9.44 o 
   5   3   0      112.35      111.77      1.37 o 
   6   3   0        2.22        1.36      0.52 o 
   7   3   0       15.14       17.34      0.85 o 
 -10   4   0       61.83       62.83      2.31 o 
  -9   4   0        1.70        2.02      0.95 o 
  -8   4   0      291.25      281.51      6.90 o 
  -7   4   0        0.95        2.93      0.78 o 
  -6   4   0      492.93      480.32      8.80 o 
  -5   4   0       15.14       13.05      0.78 o 
  -4   4   0        3.72        4.83      1.20 o 
  -3   4   0      147.47      160.15      2.73 o 
  -2   4   0      217.40      218.51      2.02 o 
  -1   4   0      143.39      160.76      1.73 o 
   0   4   0      521.89      497.67      4.76 o 
   1   4   0      777.23      746.01      7.90 o 
   2   4   0       42.22       45.96      0.89 o 
   3   4   0       45.49       44.61      0.91 o 
   4   4   0        3.28        3.03      0.51 o 
   5   4   0      130.50      117.83      1.58 o 
   6   4   0       40.86       43.34      1.73 o 
   7   4   0        0.01        0.30      0.70 o 
 -10   5   0        0.57        1.84      0.82 o 
  -9   5   0      371.16      371.60      9.71 o 
  -8   5   0        1.74        2.02      0.83 o 
  -7   5   0      128.46      123.66      5.18 o 
  -6   5   0      272.33      286.71      7.37 o 
  -5   5   0      591.97      585.76     16.56 o 
  -4   5   0       56.53       49.33      1.55 o 
  -3   5   0      243.45      249.18      2.90 o 
  -2   5   0        0.13        2.23      0.31 o 
  -1   5   0     1329.63     1280.33     14.88 o 
   0   5   0        0.09        1.58      0.43 o 
   1   5   0      553.42      531.20      6.05 o 
   2   5   0        1.13        1.71      0.49 o 
   3   5   0      298.38      263.82      3.11 o 
   4   5   0      296.67      287.32      4.15 o 
   5   5   0       13.70       12.05      0.68 o 
   6   5   0        0.01        0.03      0.50 o 
 -10   6   0       86.09       87.48      6.26 o 
  -9   6   0       11.38        9.24      1.82 o 
  -8   6   0       10.42       12.39      0.95 o 
  -7   6   0       52.13       46.72      2.54 o 
  -6   6   0       19.12       20.61      1.53 o 
  -5   6   0       39.64       42.97      0.65 o 
  -4   6   0      813.41      797.58     21.50 o 
  -3   6   0       84.24       78.43      1.46 o 
  -2   6   0      663.27      704.41      9.03 o 
  -1   6   0        0.79        1.15      0.41 o 
   0   6   0      465.00      463.76      5.57 o 
   1   6   0      556.81      537.36      6.57 o 
   2   6   0       45.24       43.91      1.18 o 
   3   6   0       14.74       15.03      1.40 o 
   4   6   0        2.80        2.28      0.60 o 
   5   6   0      111.55      104.99      3.85 o 
 -10   7   0       44.80       50.24      3.53 o 
  -9   7   0      161.62      161.06      6.98 o 
  -8   7   0        0.16        0.48      0.92 o 
  -7   7   0      128.82      124.22      2.54 o 
  -6   7   0       67.12       53.89      1.34 o 
  -5   7   0       31.14       30.33      1.32 o 
  -4   7   0      402.63      400.23      5.44 o 
  -3   7   0        2.92        3.14      0.46 o 
  -2   7   0       96.69      109.04      1.72 o 
  -1   7   0       49.86       48.92      1.11 o 
   0   7   0       21.77       21.57      0.71 o 
   1   7   0       86.09       87.34      2.37 o 
   2   7   0       44.36       49.94      1.85 o 
   3   7   0        2.35        3.19      0.66 o 
   4   7   0       51.65       49.21      1.75 o 
  -9   8   0       16.40       17.66      1.53 o 
  -8   8   0       26.18       26.34      2.54 o 
  -7   8   0      180.46      184.46      8.10 o 
  -6   8   0       82.19       76.65      1.07 o 
  -5   8   0      221.43      233.79      2.95 o 
  -4   8   0      228.36      228.16      3.06 o 
  -3   8   0      372.39      357.18      4.29 o 
  -2   8   0       62.38       63.10      1.26 o 
  -1   8   0       23.25       21.16      1.23 o 
   0   8   0      135.61      132.81      2.50 o 
   1   8   0        3.95        4.06      0.58 o 
   2   8   0        1.56        1.25      0.61 o 
   3   8   0        2.56        2.61      0.60 o 
  -9   9   0        0.06        0.60      0.99 o 
  -8   9   0      150.59      159.29      5.80 o 
  -7   9   0      115.53      113.99      3.10 o 
  -6   9   0      154.87      152.77      5.89 o 
  -5   9   0       26.12       27.94      1.09 o 
  -4   9   0        8.32        9.95      0.72 o 
  -3   9   0        1.40        1.38      0.64 o 
  -2   9   0       42.99       45.90      1.21 o 
  -1   9   0       25.87       31.96      1.29 o 
   0   9   0       70.03       70.98      1.60 o 
   1   9   0       80.05       77.42      1.52 o 
   2   9   0       23.95       26.54      1.12 o 
  -8  10   0       52.87       54.54      2.77 o 
  -7  10   0       36.09       31.28      2.81 o 
  -6  10   0      173.44      184.06      5.41 o 
  -5  10   0      154.18      153.50      2.44 o 
  -4  10   0        5.03        6.91      1.22 o 
  -3  10   0       17.26       18.99      0.99 o 
  -2  10   0        1.36        3.68      0.89 o 
  -1  10   0        0.89        0.73      0.64 o 
   0  10   0        6.75        8.02      1.13 o 
  -7  11   0       33.44       27.35     10.08 o 
  -6  11   0      133.70      141.15      7.68 o 
  -5  11   0       23.62       27.93      2.19 o 
  -4  11   0       23.22       24.45      1.24 o 
  -3  11   0        4.87        3.99      0.83 o 
  -2  11   0        8.66       11.18      1.03 o 
   2 -11   1        3.00        4.03      0.96 o 
   3 -11   1       36.85       33.80      1.49 o 
   4 -11   1       32.10       30.64      1.18 o 
   5 -11   1        0.02        1.29      0.60 o 
   6 -11   1       58.33       62.91      3.30 o 
   7 -11   1        6.98        5.66      1.98 o 
   0 -10   1        1.35        2.54      0.80 o 
   1 -10   1        7.23        8.12      0.81 o 
   2 -10   1       61.69       67.58      1.68 o 
   3 -10   1        2.03        2.80      0.60 o 
   4 -10   1       16.15       20.70      0.92 o 
   5 -10   1       16.20       18.74      0.84 o 
   6 -10   1        0.85        2.11      1.61 o 
   7 -10   1       49.18       52.38      3.02 o 
   8 -10   1       55.99       64.51      6.55 o 
  -2  -9   1        9.66       10.47      1.40 o 
  -1  -9   1       31.19       31.55      1.20 o 
   0  -9   1       24.66       18.93      0.92 o 
   1  -9   1       37.13       39.74      1.45 o 
   2  -9   1       38.81       41.64      1.40 o 
   3  -9   1      276.42      270.69      6.25 o 
   4  -9   1        8.84       10.51      0.68 o 
   5  -9   1      154.11      165.93      2.61 o 
   6  -9   1      407.06      410.89      5.48 o 
   7  -9   1       13.23       10.76      1.32 o 
   8  -9   1       13.17       15.44      1.28 o 
   9  -9   1       13.72       16.08      1.33 o 
  -3  -8   1        0.10       -0.16      0.51 o 
  -2  -8   1        6.25        5.24      0.84 o 
  -1  -8   1        3.77        3.65      0.74 o 
   0  -8   1       72.10       69.24      1.49 o 
   1  -8   1        0.36        1.20      0.57 o 
   2  -8   1      157.50      153.30      2.03 o 
   3  -8   1      872.26      890.51     11.35 o 
   4  -8   1        4.42        8.53      0.57 o 
   5  -8   1       99.27       98.23      2.89 o 
   6  -8   1       24.69       27.30      0.53 o 
   7  -8   1      628.71      623.74     13.63 o 
   8  -8   1       79.76       87.15      3.32 o 
   9  -8   1        1.85        1.08      0.86 o 
  -4  -7   1        1.35        1.49      0.64 o 
  -3  -7   1       50.66       46.06      1.53 o 
  -2  -7   1        4.45        4.66      0.67 o 
  -1  -7   1       25.16       25.66      0.98 o 
   0  -7   1       18.20       19.34      0.90 o 
   1  -7   1      271.92      271.97      3.34 o 
   2  -7   1        2.04        3.74      0.77 o 
   3  -7   1      553.58      571.81      6.75 o 
   4  -7   1      535.44       16.11      0.83 o 
   5  -7   1      439.21       37.42      0.83 o 
   6  -7   1       70.71       76.98      1.67 o 
   7  -7   1       21.80       23.16      2.07 o 
   8  -7   1       57.95       58.17      1.88 o 
   9  -7   1       67.62       72.46      2.33 o 
  -5  -6   1        0.05        0.08      0.47 o 
  -4  -6   1       62.12       62.75      1.55 o 
  -3  -6   1      234.49      235.03      3.11 o 
  -2  -6   1      137.50      132.71      1.77 o 
  -1  -6   1       15.19       17.08      1.00 o 
   0  -6   1      402.70      408.49      5.01 o 
   1  -6   1       57.71       66.68      1.07 o 
   2  -6   1      325.35      313.17      6.92 o 
   3  -6   1      714.59      648.73     12.99 o 
   4  -6   1      482.80      475.69      9.34 o 
   5  -6   1      265.27      236.65      5.00 o 
   6  -6   1      171.82      182.34      2.00 o 
   7  -6   1      339.23      340.22     14.71 o 
   8  -6   1       36.76       36.20      1.48 o 
   9  -6   1        7.68        8.03      1.22 o 
  10  -6   1       33.32       35.71      2.17 o 
  -6  -5   1       36.87       39.97      1.24 o 
  -5  -5   1      166.75      163.58      2.27 o 
  -4  -5   1       10.65       11.43      1.19 o 
  -3  -5   1        0.00       -0.32      0.46 o 
  -2  -5   1        5.35        7.86      1.19 o 
  -1  -5   1        2.94        3.08      0.66 o 
   0  -5   1       26.57       27.52      0.68 o 
   1  -5   1       23.36       27.58      3.06 o 
   2  -5   1      497.44      476.60      9.93 o 
   3  -5   1      458.04      505.81      8.10 o 
   4  -5   1      793.60      804.41     15.57 o 
   5  -5   1        0.00        0.32      0.27 o 
   6  -5   1       54.92       51.18      1.58 o 
   7  -5   1       82.46       74.58      3.55 o 
   8  -5   1      186.43      199.48      5.58 o 
   9  -5   1        9.97        9.35      1.82 o 
  10  -5   1       19.19       16.84      1.33 o 
  -7  -4   1       43.90       42.12      1.10 o 
  -6  -4   1       11.37       16.11      1.53 o 
  -5  -4   1       32.60       33.42      1.16 o 
  -4  -4   1       72.75       75.03      1.36 o 
  -3  -4   1     1310.75     1295.27     16.26 o 
  -2  -4   1       99.81      107.57      1.38 o 
  -1  -4   1      382.05      386.71      3.73 o 
   0  -4   1       38.89       44.67      0.93 o 
   1  -4   1        4.38        5.47      2.17 o 
   2  -4   1      298.58      357.64      4.45 o 
   3  -4   1        3.67        5.54      0.74 o 
   4  -4   1       65.06       73.73      2.60 o 
   5  -4   1       87.14       88.05      1.37 o 
   6  -4   1      672.56      687.72      7.49 o 
   7  -4   1      118.81      115.72      1.37 o 
   8  -4   1       12.11       13.47      1.90 o 
   9  -4   1       29.82       30.03      1.53 o 
  10  -4   1        0.29        0.26      0.65 o 
  -8  -3   1       10.43        9.52      0.85 o 
  -7  -3   1       16.34       19.06      0.80 o 
  -6  -3   1      212.44      210.42      2.51 o 
  -5  -3   1      237.20      216.82      2.41 o 
  -4  -3   1       13.74       14.95      0.56 o 
  -3  -3   1      119.51      119.72      1.58 o 
  -2  -3   1     1485.00     1505.42     18.08 o 
  -1  -3   1       12.71       17.73      1.12 o 
   0  -3   1       31.45       30.45      0.80 o 
   1  -3   1      376.26      359.88      4.09 o 
   2  -3   1     3876.08     4255.72     82.73 o 
   3  -3   1      654.35      752.70     13.09 o 
   4  -3   1     1623.73     1727.26     20.82 o 
   5  -3   1        0.37        0.38      0.33 o 
   6  -3   1      624.17      610.96      7.83 o 
   7  -3   1       97.89       71.77     21.09 o 
   8  -3   1      433.17      434.55      8.39 o 
   9  -3   1        5.28        3.55      1.53 o 
  -8  -2   1      159.05      151.07      2.68 o 
  -7  -2   1        0.85        0.86      0.47 o 
  -6  -2   1        0.02        0.02      0.32 o 
  -5  -2   1       59.76       59.27      1.29 o 
  -4  -2   1      578.51      579.58      6.10 o 
  -3  -2   1      943.28      950.77     10.13 o 
  -2  -2   1       35.33       37.73      1.46 o 
  -1  -2   1       78.01       59.93      1.90 o 
   0  -2   1     5728.85     5969.71    127.77 o 
   1  -2   1     2513.73     2551.71     41.74 o 
   2  -2   1        0.96        2.31      0.50 o 
   3  -2   1     1669.79     1902.04     43.39 o 
   4  -2   1      400.81      386.87      4.26 o 
   5  -2   1      130.67      130.32      1.96 o 
   6  -2   1      132.34      132.59      1.86 o 
   7  -2   1      437.69      437.23      9.17 o 
   8  -2   1      333.65      335.21      6.44 o 
   9  -2   1       15.83       13.05      1.07 o 
  -9  -1   1       41.13       41.90      1.40 o 
  -8  -1   1       19.72       20.03      0.76 o 
  -7  -1   1      363.91      373.41      6.49 o 
  -6  -1   1      147.40      136.67      1.59 o 
  -5  -1   1      192.60      212.33      2.45 o 
  -4  -1   1      399.60      416.52      4.35 o 
  -3  -1   1     1256.35     1371.48     15.60 o 
  -2  -1   1     1224.67     1235.51     16.20 o 
  -1  -1   1     1163.66     1271.78     16.80 o 
   1  -1   1       18.39       17.42      0.31 o 
   2  -1   1     3160.26     3382.25     58.56 o 
   3  -1   1     1262.09     1327.79     14.46 o 
   4  -1   1      323.52      300.23      9.71 o 
   5  -1   1      346.14      325.98      4.75 o 
   6  -1   1       58.73       62.52      1.11 o 
   7  -1   1       56.46       58.40      1.45 o 
   8  -1   1       55.28       53.86      3.08 o 
   9  -1   1       64.55       60.51      1.94 o 
  -9   0   1       40.40       37.87      1.25 o 
  -8   0   1       52.91       55.51      1.14 o 
  -7   0   1       60.36       68.26      1.17 o 
  -6   0   1        2.10        3.49      0.70 o 
  -5   0   1      589.46      577.22      5.75 o 
  -4   0   1      176.51      201.26      1.90 o 
  -3   0   1     2263.11     2472.64     32.48 o 
  -2   0   1      513.51      500.16      5.51 o 
   1   0   1      579.81      614.33      9.56 o 
   2   0   1     1282.38     1450.24     13.97 o 
   3   0   1      475.83      444.73      6.00 o 
   4   0   1      188.03      197.35      1.71 o 
   5   0   1      130.87      121.74      1.13 o 
   6   0   1       31.99       33.14      0.78 o 
   7   0   1      248.95      261.11      4.81 o 
   8   0   1      130.13      136.00      2.13 o 
  -9   1   1        8.23        8.54      0.58 o 
  -8   1   1        7.34        6.04      0.57 o 
  -7   1   1      402.40      405.49      7.70 o 
  -6   1   1       35.86       49.57      0.90 o 
  -5   1   1      358.42      371.20      5.87 o 
  -4   1   1     1574.58     1713.02     20.72 o 
  -3   1   1        3.51        4.59      0.32 o 
  -2   1   1       23.98       30.77      1.34 o 
  -1   1   1      267.15      272.57      2.48 o 
   0   1   1     2467.67     2713.18     59.06 o 
   1   1   1     8999.60     8988.47    153.03 o 
   2   1   1       49.50       43.12      0.57 o 
   3   1   1        0.00        0.39      0.19 o 
   4   1   1        6.12        7.68      0.36 o 
   5   1   1      181.27      162.83      1.65 o 
   6   1   1       82.27       79.16      1.16 o 
   7   1   1       30.17       31.63      0.79 o 
   8   1   1        0.02        0.68      0.45 o 
 -10   2   1       25.47       29.86      1.69 o 
  -9   2   1        3.33        2.96      1.12 o 
  -8   2   1       16.28       18.28      0.79 o 
  -7   2   1      442.22      439.38      7.89 o 
  -6   2   1       43.90       38.52      0.58 o 
  -5   2   1       72.14       67.24      0.81 o 
  -4   2   1      490.71      581.54     10.36 o 
  -3   2   1     4609.68     5058.46    143.50 o 
  -2   2   1     3292.63     3470.44     49.02 o 
  -1   2   1      933.53     1019.57     10.48 o 
   0   2   1     1279.06     1371.00     13.15 o 
   1   2   1      383.47      376.03      3.77 o 
   2   2   1     1309.45     1438.38     14.35 o 
   3   2   1       92.75       87.11      1.25 o 
   4   2   1      257.31      264.61      2.68 o 
   5   2   1        1.23        2.23      0.40 o 
   6   2   1        6.03        6.57      0.60 o 
   7   2   1      144.32      150.90      2.59 o 
 -10   3   1       11.44       10.24      1.36 o 
  -9   3   1       67.55       67.87      2.19 o 
  -8   3   1       21.53       20.94      1.24 o 
  -7   3   1      267.60      256.93      4.87 o 
  -6   3   1       83.88       70.88      1.73 o 
  -5   3   1      871.80      842.09     16.32 o 
  -4   3   1      729.28      756.41     13.09 o 
  -3   3   1       94.68      106.28      1.73 o 
  -2   3   1     1970.80     2223.96     48.74 o 
  -1   3   1     2621.31     2749.36     32.13 o 
   0   3   1       86.62      106.43      0.90 o 
   1   3   1     1181.97     1233.66     11.86 o 
   2   3   1       74.28       69.74      1.04 o 
   3   3   1      554.39      521.76      5.22 o 
   4   3   1       99.06       89.54      1.22 o 
   5   3   1      127.73      120.65      2.18 o 
   6   3   1       31.05       35.41      1.01 o 
   7   3   1       25.80       24.83      1.32 o 
 -10   4   1      103.82      106.57      3.10 o 
  -9   4   1       88.77       90.21      2.56 o 
  -8   4   1       97.33       99.22      2.44 o 
  -7   4   1      736.99      723.33     15.94 o 
  -6   4   1      589.34      539.51     10.00 o 
  -5   4   1       89.18       86.62      1.69 o 
  -4   4   1      798.86      736.59     12.89 o 
  -3   4   1     3167.70     3613.41    113.82 o 
  -2   4   1        4.21       50.68      1.94 o 
  -1   4   1       25.98       28.29      0.50 o 
   0   4   1      396.80      431.70      5.01 o 
   1   4   1      454.24      442.78      4.24 o 
   2   4   1        1.40        1.74      0.48 o 
   3   4   1        1.59        3.25      0.87 o 
   4   4   1        0.04        0.64      0.52 o 
   5   4   1        0.01        0.35      0.44 o 
   6   4   1       15.32       11.51      0.87 o 
 -10   5   1        0.46        0.87      1.07 o 
  -9   5   1       36.77       40.11      1.82 o 
  -8   5   1        0.31        2.97      1.53 o 
  -7   5   1       87.40       82.66      2.19 o 
  -6   5   1     1374.07     1329.84     28.54 o 
  -5   5   1       22.56       17.60      0.96 o 
  -4   5   1        1.28        1.97      0.28 o 
  -3   5   1      414.97      433.63      5.17 o 
  -2   5   1     3569.49     3889.97     61.27 o 
  -1   5   1      315.60      309.24      3.15 o 
   0   5   1        6.13        9.21      0.44 o 
   1   5   1      342.92      321.62      3.67 o 
   2   5   1       22.68       26.58      0.88 o 
   3   5   1       15.46       14.61      0.68 o 
   4   5   1        4.14        4.05      0.52 o 
   5   5   1        0.04       -0.11      0.38 o 
 -10   6   1        1.92        2.58      0.94 o 
  -9   6   1       16.02       22.49      2.21 o 
  -8   6   1        0.66        0.76      0.82 o 
  -7   6   1        0.02        0.74      0.68 o 
  -6   6   1       14.76       16.26      0.95 o 
  -5   6   1       40.18       37.71      2.39 o 
  -4   6   1      396.26      386.75      5.20 o 
  -3   6   1       50.96       53.21      1.22 o 
  -2   6   1      731.00      716.07      8.61 o 
  -1   6   1       54.64       58.51      1.00 o 
   0   6   1       70.00       69.86      1.39 o 
   1   6   1       17.39       21.19      0.63 o 
   2   6   1      158.93      146.68      3.59 o 
   3   6   1        0.01       -0.10      0.54 o 
   4   6   1        1.21        0.68      0.41 o 
   5   6   1       30.72       25.54      0.96 o 
 -10   7   1      103.19       97.69      4.46 o 
  -9   7   1      151.05      156.84      5.14 o 
  -8   7   1      307.25      309.69      6.20 o 
  -7   7   1        4.19        3.32      0.96 o 
  -6   7   1       32.80       35.03      1.12 o 
  -5   7   1       12.28       12.65      0.54 o 
  -4   7   1      497.35      496.41      7.19 o 
  -3   7   1      336.70      339.62      5.43 o 
  -2   7   1      264.65      255.87      3.03 o 
  -1   7   1      141.06      142.73      2.11 o 
   0   7   1      284.17      271.52      4.02 o 
   1   7   1       46.27       41.72      0.89 o 
   2   7   1        3.96        3.34      0.61 o 
   3   7   1        0.39        0.26      0.50 o 
   4   7   1        0.11       -0.48      0.54 o 
 -10   8   1       11.12       14.51      3.24 o 
  -9   8   1        4.61        5.48      1.07 o 
  -8   8   1      261.59      259.41      9.67 o 
  -7   8   1       30.83       36.20      1.38 o 
  -6   8   1      219.09      213.79      2.18 o 
  -5   8   1        3.97        2.98      0.55 o 
  -4   8   1       10.28       10.22      0.86 o 
  -3   8   1      241.16      238.76      3.33 o 
  -2   8   1      432.31      425.69      5.87 o 
  -1   8   1        4.79        6.30      1.06 o 
   0   8   1        0.03        0.34      0.42 o 
   1   8   1       15.37       10.64      0.71 o 
   2   8   1      119.70      118.31      4.18 o 
  -9   9   1       10.73       11.17      1.57 o 
  -8   9   1       91.34       92.53      5.56 o 
  -7   9   1        6.32        5.97      1.29 o 
  -6   9   1        5.13        6.09      0.87 o 
  -5   9   1       43.84       48.86      1.30 o 
  -4   9   1       73.76       74.38      1.82 o 
  -3   9   1       12.96       12.50      0.85 o 
  -2   9   1       76.65       73.16      1.33 o 
  -1   9   1       85.79       86.60      1.66 o 
   0   9   1       88.17       91.45      2.96 o 
   1   9   1        0.18       -0.10      0.46 o 
  -8  10   1       47.54       44.99      2.10 o 
  -7  10   1       32.70       33.85      1.76 o 
  -6  10   1        7.45        5.95      1.61 o 
  -5  10   1       46.35       47.16      1.11 o 
  -4  10   1        0.41        0.90      0.63 o 
  -3  10   1      179.35      185.26      3.16 o 
  -2  10   1       32.42       36.02      1.33 o 
  -1  10   1       17.44       19.15      1.02 o 
   0  10   1        2.63        1.61      1.69 o 
  -6  11   1        7.41        8.01      1.90 o 
  -5  11   1       16.42       18.04      0.90 o 
  -4  11   1       33.21       35.04      2.06 o 
  -3  11   1        8.43        8.40      1.88 o 
   1 -11   2        3.37        2.94      0.75 o 
   2 -11   2       15.71       16.77      1.35 o 
   3 -11   2       11.12       12.86      0.90 o 
   4 -11   2        0.94        0.66      0.97 o 
   5 -11   2        3.14        3.57      1.00 o 
   6 -11   2        7.79        9.09      2.11 o 
  -1 -10   2       77.10       80.01      1.77 o 
   0 -10   2        3.63        3.31      1.03 o 
   1 -10   2        8.10        8.81      0.91 o 
   2 -10   2        0.52        2.62      1.88 o 
   3 -10   2      107.75      111.91      2.13 o 
   4 -10   2       41.62       46.37      1.33 o 
   5 -10   2       50.81       53.82      3.28 o 
   6 -10   2       10.71       11.94      1.98 o 
   7 -10   2        0.06        0.50      1.40 o 
   8 -10   2        3.61        3.46      1.15 o 
  -2  -9   2        5.47        5.00      0.79 o 
  -1  -9   2       24.44       24.59      1.33 o 
   0  -9   2      258.79      255.56      4.29 o 
   1  -9   2       74.58       71.11      3.23 o 
   2  -9   2        0.42        0.58      0.64 o 
   3  -9   2       61.86       62.37      1.25 o 
   4  -9   2       58.85       52.60      2.68 o 
   5  -9   2      152.25      153.79      3.12 o 
   6  -9   2      150.57      151.82      2.17 o 
   7  -9   2       13.41       15.28      3.43 o 
   8  -9   2       30.40       28.30      2.23 o 
  -4  -8   2       11.76        7.91      1.02 o 
  -3  -8   2        3.48        2.39      0.69 o 
  -2  -8   2       64.10       65.45      1.43 o 
  -1  -8   2      337.22      336.88      5.06 o 
   0  -8   2        0.00       -0.37      0.73 o 
   1  -8   2       38.18       34.42      1.97 o 
   2  -8   2        1.10        0.49      0.72 o 
   3  -8   2      111.48      105.09      2.58 o 
   4  -8   2       12.28       11.69      1.57 o 
   5  -8   2        1.70        1.45      1.16 o 
   6  -8   2        0.56        0.21      1.16 o 
   7  -8   2       53.73       54.20      1.93 o 
   8  -8   2       79.10       84.03      6.09 o 
   9  -8   2        0.41       -0.01      0.90 o 
  -5  -7   2        1.24        1.74      0.74 o 
  -4  -7   2       58.15       62.73      1.42 o 
  -3  -7   2       10.75       10.20      1.12 o 
  -2  -7   2       44.47       45.75      1.22 o 
  -1  -7   2       80.72       81.10      1.50 o 
   0  -7   2      676.59      658.20      7.75 o 
   1  -7   2       39.69       40.50      1.33 o 
   2  -7   2       25.51       31.21      1.63 o 
   3  -7   2     1035.14      981.46     27.35 o 
   4  -7   2        0.30       -0.95      1.12 o 
   5  -7   2       10.75        7.97      1.36 o 
   6  -7   2      138.92      134.99      3.59 o 
   7  -7   2      105.41      106.37      3.06 o 
   8  -7   2        6.31        6.57      0.90 o 
   9  -7   2        1.19        1.78      1.09 o 
  -6  -6   2        0.81        0.51      0.77 o 
  -5  -6   2        0.17        0.78      0.58 o 
  -4  -6   2       12.23       18.33      3.78 o 
  -3  -6   2        4.90        4.39      0.75 o 
  -2  -6   2       25.37       25.57      1.11 o 
  -1  -6   2       31.70       30.87      1.04 o 
   0  -6   2      848.45      812.70     16.42 o 
   1  -6   2       10.21       11.99      2.75 o 
   2  -6   2        1.97        1.88      0.65 o 
   3  -6   2       14.57       16.78      1.19 o 
   4  -6   2     1371.34     1366.11     30.32 o 
   5  -6   2      333.57      336.20      6.86 o 
   6  -6   2       79.23       69.23      1.88 o 
   7  -6   2      258.99      260.56      6.09 o 
   8  -6   2       16.77       18.26      1.04 o 
   9  -6   2        8.84        9.46      1.23 o 
  -6  -5   2       31.57       27.71      1.12 o 
  -5  -5   2        9.65       13.00      0.99 o 
  -4  -5   2       73.59       75.72      1.44 o 
  -3  -5   2      312.32      302.47      4.05 o 
  -2  -5   2      378.19      354.51      5.89 o 
  -1  -5   2      151.47      163.85      2.35 o 
   0  -5   2      558.30      526.96     10.99 o 
   1  -5   2      392.38      418.42      7.29 o 
   2  -5   2     2030.16     2136.43     35.69 o 
   3  -5   2      476.93      443.79      6.20 o 
   4  -5   2        0.69        0.99      0.91 o 
   5  -5   2      302.62      295.57      7.72 o 
   6  -5   2      432.33      412.65      5.99 o 
   7  -5   2       19.21       23.66      0.76 o 
   8  -5   2        6.82        6.87      0.55 o 
   9  -5   2        0.00        0.55      1.14 o 
  -7  -4   2        3.06        2.38      0.72 o 
  -6  -4   2      163.64      158.09      2.17 o 
  -5  -4   2       17.19       16.45      1.13 o 
  -4  -4   2       29.92       32.28      1.07 o 
  -3  -4   2      215.15      208.61      2.56 o 
  -2  -4   2        0.80        6.00      2.81 o 
  -1  -4   2      530.15      498.58      6.51 o 
   0  -4   2     3537.56     3836.02     74.67 o 
   1  -4   2      858.72      806.72     10.44 o 
   2  -4   2        1.17        0.65      0.44 o 
   3  -4   2     1817.80     1914.83     42.38 o 
   4  -4   2     3781.09     4182.96    120.12 o 
   5  -4   2        3.85        2.04      0.30 o 
   6  -4   2       84.60       85.60      1.13 o 
   7  -4   2        1.88        2.40      0.35 o 
   8  -4   2      132.88      138.35      3.46 o 
   9  -4   2        3.45        2.61      0.78 o 
  -8  -3   2       66.28       68.30      2.02 o 
  -7  -3   2       16.27       14.67      1.00 o 
  -6  -3   2        3.40        4.75      1.46 o 
  -5  -3   2        3.86        2.71      0.85 o 
  -4  -3   2      135.99      130.87      1.91 o 
  -3  -3   2       11.34       15.88      0.83 o 
  -2  -3   2       23.40       34.56      1.88 o 
  -1  -3   2       28.98       24.10      1.45 o 
   0  -3   2     1454.20     1489.99     21.26 o 
   1  -3   2     3282.61     3556.51     64.64 o 
   2  -3   2     1741.76     1841.46     27.68 o 
   3  -3   2       25.63       32.63      1.07 o 
   4  -3   2        1.55        0.65      0.28 o 
   5  -3   2     1236.02     1282.38     14.83 o 
   6  -3   2       66.83       62.54      1.41 o 
   7  -3   2       13.34       25.11      5.93 o 
   8  -3   2       41.14       39.92      2.02 o 
   9  -3   2       12.34       14.47      1.02 o 
  -8  -2   2       11.92       10.86      1.01 o 
  -7  -2   2        7.21        9.56      0.73 o 
  -6  -2   2      216.38      202.28      2.47 o 
  -5  -2   2      115.26      102.19      1.43 o 
  -4  -2   2      691.53      679.43      7.25 o 
  -3  -2   2       30.64       28.24      0.85 o 
  -2  -2   2       13.91       18.29      0.52 o 
  -1  -2   2      757.51      682.77     11.59 o 
   0  -2   2     1319.53     1338.97     18.85 o 
   1  -2   2     2285.16     2423.95     62.70 o 
   2  -2   2      668.28      715.85     12.02 o 
   3  -2   2      641.67      608.19      7.15 o 
   4  -2   2     1354.49     1497.50     22.57 o 
   5  -2   2       49.15       49.40      1.16 o 
   6  -2   2       19.16       18.62      0.58 o 
   7  -2   2        4.13        4.29      0.57 o 
   8  -2   2        6.58        8.47      0.87 o 
   9  -2   2       10.89       11.11      1.69 o 
  -9  -1   2       21.60       25.15      0.89 o 
  -8  -1   2       42.84       41.43      1.24 o 
  -7  -1   2       56.07       52.88      1.02 o 
  -6  -1   2       41.33       44.02      0.83 o 
  -5  -1   2      409.49      410.32      4.54 o 
  -4  -1   2        4.77        5.79      0.42 o 
  -3  -1   2       44.93       45.76      0.74 o 
  -2  -1   2      951.67     1017.65     13.16 o 
  -1  -1   2     1059.69     1148.48     14.76 o 
   0  -1   2       11.29       13.09      0.48 o 
   1  -1   2      273.65      253.74      2.45 o 
   2  -1   2       51.10       56.12      1.26 o 
   3  -1   2      751.59      799.42     10.20 o 
   4  -1   2      871.11      894.23      9.66 o 
   5  -1   2     1195.19     1155.26     13.62 o 
   6  -1   2       40.31       39.55      0.66 o 
   7  -1   2       67.28       63.59      1.53 o 
   8  -1   2      185.90      178.32      3.51 o 
  -9   0   2        0.61        1.24      0.50 o 
  -8   0   2        0.15        0.77      0.44 o 
  -7   0   2      530.48      529.42      6.35 o 
  -6   0   2      448.12      429.70      4.38 o 
  -5   0   2       12.13        9.74      0.59 o 
  -4   0   2     1502.14     1686.44     41.06 o 
  -3   0   2     1737.42     1846.44     27.64 o 
  -2   0   2     1680.24     1797.49     26.28 o 
  -1   0   2      690.55      695.47      7.82 o 
   0   0   2      983.01     1111.00     14.77 o 
   1   0   2        2.33        4.79      0.90 o 
   2   0   2       27.85       36.95      0.60 o 
   3   0   2      123.57      124.06      1.23 o 
   4   0   2      370.61      361.43      3.05 o 
   5   0   2      755.69      745.11      8.88 o 
   6   0   2        8.33        7.38      0.89 o 
   7   0   2        5.36        4.50      0.92 o 
   8   0   2       58.89       61.96      1.67 o 
 -10   1   2       91.21       89.61      5.24 o 
  -9   1   2      201.76      199.95      4.59 o 
  -8   1   2       27.60       24.26      1.06 o 
  -7   1   2      488.34      512.65      6.03 o 
  -6   1   2       46.35       37.71      0.88 o 
  -5   1   2     2402.89     2585.87     35.52 o 
  -4   1   2      234.74      228.72      2.45 o 
  -3   1   2      284.73      282.77      3.26 o 
  -2   1   2       34.77       39.85      9.93 o 
  -1   1   2     5257.03     5585.77     92.95 o 
   0   1   2     5696.53     5758.74    196.62 o 
   1   1   2     1048.66     1091.17     10.69 o 
   2   1   2       90.74       93.87      0.76 o 
   3   1   2      719.65      707.63      6.19 o 
   4   1   2        7.08        8.99      0.97 o 
   5   1   2      436.55      436.58      4.15 o 
   6   1   2        0.45        0.57      0.28 o 
   7   1   2       52.60       55.72      1.18 o 
   8   1   2        5.73        9.27      1.57 o 
 -10   2   2       13.31       11.98      1.49 o 
  -9   2   2       59.77       62.68      2.53 o 
  -8   2   2       96.09      100.47      1.43 o 
  -7   2   2      652.46      638.91      9.89 o 
  -6   2   2      206.31      202.88      1.86 o 
  -5   2   2        5.71        3.34      0.28 o 
  -4   2   2      476.78      433.19      4.83 o 
  -3   2   2      165.46      161.80      1.79 o 
  -2   2   2      263.31      282.72      3.53 o 
  -1   2   2       92.09      108.22      0.99 o 
   0   2   2     7471.82     8059.01    133.28 o 
   1   2   2      362.66      429.94      4.19 o 
   2   2   2     2506.20     2815.61     36.06 o 
   3   2   2        1.23        0.79      0.22 o 
   4   2   2      483.32      480.24      4.49 o 
   5   2   2      238.50      251.44      3.23 o 
   6   2   2       50.72       45.68      0.81 o 
   7   2   2        0.13       -0.04      0.39 o 
 -10   3   2      269.76      276.96      8.47 o 
  -9   3   2        7.72        9.67      2.07 o 
  -8   3   2       63.77       56.47      0.76 o 
  -7   3   2      508.16      501.90      6.17 o 
  -6   3   2      463.20      415.55      7.27 o 
  -5   3   2      192.46      193.44      3.14 o 
  -4   3   2      261.19      263.50      4.09 o 
  -3   3   2       58.29       63.21      1.76 o 
  -2   3   2      394.90      420.18      3.66 o 
  -1   3   2      172.25      178.60      2.19 o 
   0   3   2      807.85      875.54      7.90 o 
   1   3   2      887.38      906.28      8.42 o 
   2   3   2      338.58      352.23      3.01 o 
   3   3   2        6.39        8.04      0.37 o 
   4   3   2        0.02        0.59      0.35 o 
   5   3   2      101.06      105.19      2.32 o 
   6   3   2       73.81       76.10      1.73 o 
 -10   4   2      126.02      124.71      3.55 o 
  -9   4   2       32.56       26.64      1.57 o 
  -8   4   2        0.03       -0.04      0.70 o 
  -7   4   2       25.57       23.42      1.28 o 
  -6   4   2     1787.01     1804.50     40.52 o 
  -5   4   2       18.20       18.46      1.40 o 
  -4   4   2      172.08      164.57      2.64 o 
  -3   4   2     1593.02     1713.44     39.85 o 
  -2   4   2      424.52      421.34      3.80 o 
  -1   4   2      434.89      416.91      3.32 o 
   0   4   2      979.15     1021.53      9.75 o 
   1   4   2       76.08       73.73      1.12 o 
   2   4   2      184.16      207.04      2.01 o 
   3   4   2       25.00       25.36      0.54 o 
   4   4   2       89.76       99.80      1.19 o 
   5   4   2       58.05       57.63      1.73 o 
   6   4   2        3.12        2.56      2.48 o 
 -10   5   2       67.62       74.72      2.77 o 
  -9   5   2       80.82       77.49      2.48 o 
  -8   5   2      273.61      263.08      5.29 o 
  -7   5   2      217.58      225.00      4.46 o 
  -6   5   2      131.26      137.72      4.59 o 
  -5   5   2      652.63      631.12     12.68 o 
  -4   5   2      792.21      776.33      8.04 o 
  -3   5   2      428.98      420.51      5.12 o 
  -2   5   2      139.67      135.83      2.79 o 
  -1   5   2       42.20       38.96      0.71 o 
   0   5   2      229.58      212.40      1.85 o 
   1   5   2       68.37       70.59      1.79 o 
   2   5   2       20.07       18.08      1.38 o 
   3   5   2        1.45        0.75      0.35 o 
   4   5   2       25.51       23.50      0.72 o 
   5   5   2       19.47       19.91      2.02 o 
 -10   6   2      167.56      171.80      4.63 o 
  -9   6   2       87.23       85.26      2.85 o 
  -8   6   2       38.42       39.16      1.78 o 
  -7   6   2      196.24      182.10      4.54 o 
  -6   6   2     2182.09     2218.38     51.80 o 
  -5   6   2      245.56      241.16      3.72 o 
  -4   6   2        8.15       11.01      1.49 o 
  -3   6   2       45.18       45.72      1.00 o 
  -2   6   2      520.08      524.20      6.73 o 
  -1   6   2      300.93      305.97      3.31 o 
   0   6   2        9.00        7.45      0.92 o 
   1   6   2        4.05        5.71      0.46 o 
   2   6   2       10.12        8.50      0.93 o 
   3   6   2       40.66       34.87      1.81 o 
   4   6   2        9.72        8.85      1.08 o 
 -10   7   2       10.32       12.76      1.54 o 
  -9   7   2      350.75      347.41      6.77 o 
  -8   7   2       86.61       85.29      3.37 o 
  -7   7   2        0.12        0.28      0.61 o 
  -6   7   2      180.94      184.05      4.46 o 
  -5   7   2      686.30      675.00     15.90 o 
  -4   7   2      319.91      330.40      4.90 o 
  -3   7   2       31.44       30.22      1.12 o 
  -2   7   2      190.37      190.81      3.68 o 
  -1   7   2        0.34        0.64      0.39 o 
   0   7   2       58.87       59.31      1.20 o 
   1   7   2       88.60       88.37      1.63 o 
   2   7   2       40.08       40.51      0.82 o 
   3   7   2        4.21        2.57      0.51 o 
 -10   8   2        3.06        4.23      1.37 o 
  -9   8   2       90.93       95.05      4.14 o 
  -8   8   2        0.12       -0.28      0.96 o 
  -7   8   2      145.83      144.25      7.35 o 
  -6   8   2       84.50       83.97      2.11 o 
  -5   8   2       22.08       23.44      0.64 o 
  -4   8   2       21.03       20.80      1.00 o 
  -3   8   2       13.33       16.84      1.32 o 
  -2   8   2       13.36       14.87      0.83 o 
  -1   8   2       51.13       53.32      1.89 o 
   0   8   2       40.75       37.61      1.87 o 
   1   8   2        0.73        0.89      0.49 o 
   2   8   2        2.50        1.30      0.54 o 
  -9   9   2      109.93      111.19      8.53 o 
  -8   9   2       53.17       56.51      1.95 o 
  -7   9   2        3.93        4.65      0.89 o 
  -6   9   2       14.68       14.87      1.63 o 
  -5   9   2      114.30      114.08      2.58 o 
  -4   9   2       39.60       38.85      1.37 o 
  -3   9   2      135.71      130.26      2.22 o 
  -2   9   2       71.89       62.88      2.71 o 
  -1   9   2        3.58        3.50      0.83 o 
   0   9   2        6.12        4.75      0.66 o 
   1   9   2        0.93        0.88      0.73 o 
  -8  10   2       40.12       44.33      1.86 o 
  -7  10   2        1.52        0.59      0.80 o 
  -6  10   2       22.05       21.98      1.23 o 
  -5  10   2      144.02      139.01      2.93 o 
  -4  10   2        4.39        3.58      1.59 o 
  -3  10   2        2.07        1.69      0.67 o 
  -2  10   2        1.16        1.13      0.70 o 
  -1  10   2       91.19       87.13      4.54 o 
  -6  11   2        1.92        2.66      0.96 o 
  -5  11   2       13.99       14.53      1.23 o 
  -4  11   2       21.16       23.65      1.09 o 
   1 -11   3        6.53        6.39      0.89 o 
   2 -11   3       18.66       23.16      2.14 o 
   3 -11   3       82.28       83.34      1.95 o 
   4 -11   3       24.58       26.31      1.25 o 
   5 -11   3       19.85       26.59      1.09 o 
   6 -11   3       20.01       22.84      2.64 o 
  -1 -10   3        6.46        6.31      0.85 o 
   0 -10   3        0.19       -0.07      1.04 o 
   1 -10   3       10.10       11.84      1.08 o 
   2 -10   3       60.53       63.69      1.47 o 
   3 -10   3        0.16       -0.21      0.54 o 
   4 -10   3      190.55      198.08      7.91 o 
   5 -10   3        1.50        0.27      0.50 o 
   6 -10   3      133.42       45.21     58.59 o 
   7 -10   3       84.09       93.97      4.30 o 
  -2  -9   3       30.03       31.04      1.21 o 
  -1  -9   3       67.18       68.47      1.81 o 
   0  -9   3        5.99        5.05      0.89 o 
   1  -9   3        0.71        0.89      0.76 o 
   2  -9   3        3.03        1.53      0.83 o 
   3  -9   3        1.15        1.54      0.86 o 
   4  -9   3       53.71       53.45      2.18 o 
   5  -9   3       45.79       49.77      4.67 o 
   6  -9   3        0.98        2.48      1.45 o 
   7  -9   3        6.25        6.40      1.73 o 
   8  -9   3      185.42      192.16     11.65 o 
  -4  -8   3      102.89      106.74      2.31 o 
  -3  -8   3       65.19       57.08      1.71 o 
  -2  -8   3        5.13        6.24      0.78 o 
  -1  -8   3       44.32       39.81      1.25 o 
   0  -8   3      342.15      322.16      5.78 o 
   1  -8   3      293.98      286.23      5.68 o 
   2  -8   3       54.68       52.79      3.06 o 
   3  -8   3       24.18       24.94      1.78 o 
   4  -8   3        2.07        3.50      0.82 o 
   5  -8   3       39.20       36.02      2.23 o 
   6  -8   3      122.87      126.40      3.84 o 
   7  -8   3       73.10       75.02      6.03 o 
   8  -8   3        5.70        7.33      1.10 o 
  -5  -7   3       14.34       11.48      1.11 o 
  -4  -7   3        9.40        7.88      0.84 o 
  -3  -7   3       72.73       69.10      1.50 o 
  -2  -7   3      341.17      316.20      4.98 o 
  -1  -7   3       16.89       17.54      2.00 o 
   0  -7   3      297.22      292.61     11.46 o 
   1  -7   3        8.74        6.50      1.21 o 
   2  -7   3      932.19      891.71     28.79 o 
   3  -7   3      175.61      178.29      4.44 o 
   4  -7   3       61.89       64.11      3.49 o 
   5  -7   3        7.39        5.37      1.24 o 
   6  -7   3      226.57      238.84      5.62 o 
   7  -7   3       85.04       80.67      1.48 o 
   8  -7   3      337.88      341.24     16.42 o 
   9  -7   3        7.40       12.18      1.49 o 
  -6  -6   3        4.14        3.20      0.91 o 
  -5  -6   3       26.99       27.27      1.48 o 
  -4  -6   3      165.72      160.98      2.35 o 
  -3  -6   3       48.49       52.24      1.68 o 
  -2  -6   3       34.56       34.54      1.82 o 
  -1  -6   3        0.54        1.56      1.14 o 
   0  -6   3      343.24      322.98      8.90 o 
   1  -6   3       87.62       83.34      1.72 o 
   2  -6   3       25.69       28.72      1.15 o 
   3  -6   3      428.99      425.20      8.08 o 
   4  -6   3       82.52       79.35      2.48 o 
   5  -6   3      291.28      307.41      6.36 o 
   6  -6   3       76.52       84.97      2.07 o 
   7  -6   3      239.61      236.18      4.69 o 
   8  -6   3       30.06       35.82      1.34 o 
   9  -6   3      139.35      134.72      7.06 o 
  -7  -5   3       59.73       62.29      1.73 o 
  -6  -5   3       26.31       27.75      1.43 o 
  -5  -5   3        0.75        1.05      0.54 o 
  -4  -5   3       16.57       15.02      0.98 o 
  -3  -5   3      722.08      718.83     24.97 o 
  -2  -5   3      178.31      172.21      5.78 o 
  -1  -5   3      203.36      198.68      5.93 o 
   0  -5   3      196.58      176.91      2.49 o 
   1  -5   3        1.69        2.21      0.57 o 
   2  -5   3      377.47      347.62      4.45 o 
   3  -5   3     1166.65     1135.97     17.39 o 
   4  -5   3       34.97       34.16      1.65 o 
   5  -5   3       11.25        9.10      0.49 o 
   6  -5   3        0.51        0.55      0.38 o 
   7  -5   3      147.33      142.01      2.71 o 
   8  -5   3      138.11      140.55      2.42 o 
   9  -5   3       24.84       28.93      1.37 o 
  -7  -4   3       47.42       46.31      1.36 o 
  -6  -4   3       48.18       50.99      1.38 o 
  -5  -4   3      124.38      123.19      1.99 o 
  -4  -4   3       53.86       58.84      1.54 o 
  -3  -4   3      309.39      292.70      8.47 o 
  -2  -4   3      422.19      418.80      7.41 o 
  -1  -4   3       53.83       52.68      1.92 o 
   0  -4   3      121.43      127.51      1.77 o 
   1  -4   3       81.25       77.22      1.51 o 
   2  -4   3      845.37      897.26     12.32 o 
   3  -4   3      213.74      193.22      4.73 o 
   4  -4   3      739.12      714.20     13.42 o 
   5  -4   3      198.55      185.94      2.79 o 
   6  -4   3      158.40      146.98      2.83 o 
   7  -4   3      156.56      156.79      1.91 o 
   8  -4   3        0.01        0.27      0.48 o 
   9  -4   3       38.07       38.82      1.43 o 
  -8  -3   3        4.44        5.59      0.97 o 
  -7  -3   3      297.39      304.00      4.17 o 
  -6  -3   3       26.78       26.46      0.93 o 
  -5  -3   3       25.93       24.85      0.99 o 
  -4  -3   3       46.16       42.27      1.20 o 
  -3  -3   3     1455.34     1421.64     29.27 o 
  -2  -3   3      322.07      315.76      3.68 o 
  -1  -3   3      236.11      207.91      2.38 o 
   0  -3   3      876.28      850.13     11.25 o 
   1  -3   3      333.80      367.93      4.21 o 
   2  -3   3       73.48       70.66      1.17 o 
   3  -3   3       58.34       67.37      1.40 o 
   4  -3   3      506.01      530.40      5.56 o 
   5  -3   3        6.26        7.64      0.45 o 
   6  -3   3      184.36      182.02      3.87 o 
   7  -3   3       23.27       23.53      0.68 o 
   8  -3   3       20.60       23.59      0.87 o 
   9  -3   3       25.56       27.06      0.93 o 
  -8  -2   3       43.80       47.13      1.32 o 
  -7  -2   3       31.24       30.23      0.87 o 
  -6  -2   3      289.46      289.71      3.68 o 
  -5  -2   3       93.13       83.03      1.26 o 
  -4  -2   3       74.98       64.29      1.55 o 
  -3  -2   3     5683.67     6089.71    132.91 o 
  -2  -2   3      784.84      758.62      9.73 o 
  -1  -2   3      325.28      350.60      4.08 o 
   0  -2   3       25.77       28.64      0.77 o 
   1  -2   3     6624.76     6440.95    199.99 o 
   2  -2   3      852.14      898.49     11.40 o 
   3  -2   3       65.82       58.59      0.99 o 
   4  -2   3      470.64      463.96      4.50 o 
   5  -2   3      195.43      210.26      3.26 o 
   6  -2   3       32.88       38.58      1.66 o 
   7  -2   3       65.15       64.06      3.04 o 
   8  -2   3       46.26       48.39      2.46 o 
  -9  -1   3       38.93       38.98      1.45 o 
  -8  -1   3        0.05        0.41      0.61 o 
  -7  -1   3       62.26       55.99      1.13 o 
  -6  -1   3      103.64      109.29      1.72 o 
  -5  -1   3      216.99      229.57      5.72 o 
  -4  -1   3       73.99       79.57      1.86 o 
  -3  -1   3      618.22      590.97      7.00 o 
  -2  -1   3     4953.02     5274.08    107.52 o 
  -1  -1   3     3389.22     3683.54     66.30 o 
   0  -1   3      374.65      400.14      4.12 o 
   1  -1   3      946.80      949.55     11.46 o 
   2  -1   3     1984.70     2175.48     33.71 o 
   3  -1   3      272.95      261.80      3.04 o 
   4  -1   3       36.46       33.93      0.55 o 
   5  -1   3      170.31      181.99      5.14 o 
   6  -1   3       23.54       24.57      1.09 o 
   7  -1   3       32.42       33.50      1.05 o 
   8  -1   3      163.83      160.19      4.87 o 
  -9   0   3      212.58      220.29      2.78 o 
  -8   0   3      141.85      152.38      1.90 o 
  -7   0   3        0.30        0.66      0.70 o 
  -6   0   3      580.99      567.92      6.18 o 
  -5   0   3        0.57        1.26      0.83 o 
  -4   0   3      983.45      942.34     12.54 o 
  -3   0   3     1189.22     1184.16     16.02 o 
  -2   0   3     1998.00     2078.83     31.49 o 
  -1   0   3      264.19      241.59      2.37 o 
   0   0   3     1654.90     1803.04     25.39 o 
   1   0   3      846.83      840.82     40.40 o 
   2   0   3        0.89        1.70      0.39 o 
   3   0   3        6.08        9.23      1.60 o 
   4   0   3        1.36        1.88      0.25 o 
   5   0   3       15.54       12.93      0.49 o 
   6   0   3        1.41        1.52      0.33 o 
   7   0   3       12.43       12.66      1.61 o 
 -10   1   3       10.63        9.99      0.72 o 
  -9   1   3       66.37       61.78      2.12 o 
  -8   1   3       99.33       94.56      1.35 o 
  -7   1   3       22.10       20.50      1.02 o 
  -6   1   3       39.22       39.15      0.69 o 
  -5   1   3      659.77      607.36     10.45 o 
  -4   1   3        0.37        0.66      0.33 o 
  -3   1   3      581.34      541.80      6.57 o 
  -2   1   3     3431.53     3754.97     67.78 o 
  -1   1   3      660.09      673.33      6.12 o 
   0   1   3       62.84       64.30      2.58 o 
   1   1   3      301.76      275.07      4.40 o 
   2   1   3     1732.82     1955.38     40.30 o 
   3   1   3        0.19        0.41      0.44 o 
   4   1   3       15.43       17.34      1.61 o 
   5   1   3      122.60      114.56      2.52 o 
   6   1   3        0.34        1.10      0.54 o 
   7   1   3        7.15        7.27      1.32 o 
 -10   2   3       72.32       74.42      2.93 o 
  -9   2   3       91.49       96.05      1.88 o 
  -8   2   3       22.38       19.62      0.51 o 
  -7   2   3      113.48      120.87      1.29 o 
  -6   2   3       88.72       96.60      1.47 o 
  -5   2   3       26.27       35.78      6.82 o 
  -4   2   3        0.18        2.10      0.97 o 
  -3   2   3      101.97      111.08      1.34 o 
  -2   2   3       28.09       32.00      0.58 o 
  -1   2   3       97.39       86.72      1.12 o 
   0   2   3      365.40      377.82      2.90 o 
   1   2   3      608.04      643.43     11.41 o 
   2   2   3      997.08     1006.25     17.54 o 
   3   2   3       23.66       24.00      0.47 o 
   4   2   3       41.33       41.85      0.86 o 
   5   2   3        5.78        5.54      0.30 o 
   6   2   3       49.85       47.93      1.38 o 
   7   2   3        0.04        1.20      2.07 o 
 -10   3   3       91.60       96.19      3.42 o 
  -9   3   3       27.89       25.59      3.18 o 
  -8   3   3      323.41      309.73      8.99 o 
  -7   3   3       38.55       32.65      1.46 o 
  -6   3   3      324.96      322.10      4.46 o 
  -5   3   3      147.02      132.39      1.40 o 
  -4   3   3     1261.17     1391.65     31.56 o 
  -3   3   3        6.25        8.58      0.60 o 
  -2   3   3     2501.70     2887.05     39.95 o 
  -1   3   3        1.16        0.43      0.15 o 
   0   3   3     2315.84     2578.83     34.94 o 
   1   3   3      405.27      438.74      4.29 o 
   2   3   3      900.75      936.09      8.85 o 
   3   3   3      290.22      276.15      2.40 o 
   4   3   3       91.74       80.60      0.91 o 
   5   3   3       24.57       24.80      1.44 o 
   6   3   3        0.01        0.04      1.07 o 
 -10   4   3       95.12       95.46      3.14 o 
  -9   4   3       79.10       82.70      3.97 o 
  -8   4   3      141.72      143.46      4.75 o 
  -7   4   3       89.84       92.98      3.39 o 
  -6   4   3       13.23       16.11      1.69 o 
  -5   4   3        6.86        5.72      2.04 o 
  -4   4   3       89.29       87.48      1.07 o 
  -3   4   3     1625.96     1745.23     21.39 o 
  -2   4   3     1156.07     1256.74     14.31 o 
  -1   4   3      320.07      322.23      3.16 o 
   0   4   3       77.14       74.14      3.61 o 
   1   4   3      507.56      523.33      4.73 o 
   2   4   3     1599.48     1572.00     17.21 o 
   3   4   3       64.71       53.69      0.82 o 
   4   4   3        1.69        0.95      0.40 o 
   5   4   3        0.43       -1.28      1.28 o 
 -10   5   3      146.08      153.87      4.09 o 
  -9   5   3       65.63       61.84      2.27 o 
  -8   5   3      280.42      282.13      7.44 o 
  -7   5   3      176.96      172.00      4.92 o 
  -6   5   3      317.02      312.49      5.82 o 
  -5   5   3       42.41       39.32      1.20 o 
  -4   5   3      174.51      179.83      2.06 o 
  -3   5   3       33.21       30.36      0.55 o 
  -2   5   3      673.37      681.13      7.26 o 
  -1   5   3      203.45      219.98      5.26 o 
   0   5   3      118.56      112.84      1.11 o 
   1   5   3        8.45       12.03      1.05 o 
   2   5   3        0.20        0.43      0.32 o 
   3   5   3      333.19      330.27      4.36 o 
   4   5   3       30.66       36.85      3.84 o 
 -10   6   3        3.98        3.97      2.31 o 
  -9   6   3      265.17      258.09      7.72 o 
  -8   6   3      172.37      176.30      5.58 o 
  -7   6   3      320.60      311.70      7.60 o 
  -6   6   3      584.67      595.02     22.12 o 
  -5   6   3        3.76        5.95      1.09 o 
  -4   6   3      382.83      371.25      4.03 o 
  -3   6   3      543.66      547.13      7.39 o 
  -2   6   3       93.92       95.10      1.22 o 
  -1   6   3      130.24      130.53      1.68 o 
   0   6   3        5.04        8.68      1.28 o 
   1   6   3      122.21      129.43      1.63 o 
   2   6   3       90.03       93.96      1.93 o 
   3   6   3        1.32        1.16      1.28 o 
   4   6   3        4.16        4.50      2.89 o 
 -10   7   3       39.36       47.07      2.23 o 
  -9   7   3        3.29        4.57      1.01 o 
  -8   7   3       14.29       13.03      2.38 o 
  -7   7   3       65.10       62.83      2.68 o 
  -6   7   3       31.12       29.83      2.46 o 
  -5   7   3      148.07      152.02      2.75 o 
  -4   7   3      276.63      272.21      3.74 o 
  -3   7   3      177.14      168.28      2.62 o 
  -2   7   3      328.33      348.28      5.01 o 
  -1   7   3       31.85       34.46      1.52 o 
   0   7   3       62.47       66.71      1.92 o 
   1   7   3        9.97       10.01      1.18 o 
   2   7   3        6.00        6.23      0.54 o 
   3   7   3       49.45       54.19      2.97 o 
 -10   8   3        0.27        1.30      0.92 o 
  -9   8   3      478.93      505.48     13.28 o 
  -8   8   3       67.98       66.83      1.86 o 
  -7   8   3        0.00        0.28      0.62 o 
  -6   8   3       28.03       27.70      1.55 o 
  -5   8   3       30.87       31.74      0.83 o 
  -4   8   3       27.09       27.84      0.83 o 
  -3   8   3        2.67        2.12      0.56 o 
  -2   8   3        7.04        9.88      1.73 o 
  -1   8   3        4.42        4.81      1.12 o 
   0   8   3       82.32       87.53      2.12 o 
   1   8   3        8.98        8.43      0.71 o 
  -9   9   3       43.81       42.36      3.22 o 
  -8   9   3      297.04      305.82     14.23 o 
  -7   9   3      147.83      150.48      3.55 o 
  -6   9   3        2.56        2.58      0.87 o 
  -5   9   3       43.62       43.34      0.85 o 
  -4   9   3        1.34        1.46      0.55 o 
  -3   9   3       47.12       49.22      1.28 o 
  -2   9   3      101.77      100.68      1.95 o 
  -1   9   3       19.50       20.15      1.31 o 
   0   9   3        0.58        0.84      0.58 o 
  -8  10   3       35.78       34.80      1.75 o 
  -7  10   3        5.37        4.52      1.31 o 
  -6  10   3       91.33       91.97      2.62 o 
  -5  10   3        9.24       10.47      0.63 o 
  -4  10   3        0.02       -0.05      0.50 o 
  -3  10   3        2.81        3.12      1.27 o 
  -2  10   3        1.36        2.51      1.05 o 
   1 -11   4        3.14        3.16      0.94 o 
   2 -11   4        7.28        7.98      0.92 o 
   3 -11   4        3.71        5.25      0.90 o 
   4 -11   4       84.72       87.89      3.15 o 
   5 -11   4        0.04        0.99      2.85 o 
  -1 -10   4        1.98        3.12      0.90 o 
   0 -10   4       14.60       13.68      1.14 o 
   1 -10   4       18.39       18.38      1.82 o 
   2 -10   4       16.64       19.63      1.40 o 
   3 -10   4       60.10       73.27      2.25 o 
   4 -10   4      263.88      265.98     10.62 o 
   5 -10   4        6.78        9.46      1.94 o 
   6 -10   4        6.41        4.42      1.78 o 
   7 -10   4        0.89        0.29      2.85 o 
  -3  -9   4        4.69        4.68      1.77 o 
  -2  -9   4        4.06        4.39      0.82 o 
  -1  -9   4       25.10       27.52      1.67 o 
   0  -9   4       10.18       12.24      1.18 o 
   1  -9   4       18.10       21.97      1.55 o 
   2  -9   4      189.96      195.26      4.16 o 
   3  -9   4        0.00        0.52      1.07 o 
   4  -9   4      190.39      191.38      6.28 o 
   5  -9   4      112.22      121.03      4.09 o 
   6  -9   4      129.47      134.78      4.30 o 
   7  -9   4       59.83       59.44      3.10 o 
   8  -9   4        2.72        1.68      1.37 o 
  -4  -8   4       10.78       12.75      1.04 o 
  -3  -8   4        0.68        1.38      0.79 o 
  -2  -8   4        7.78        7.52      0.83 o 
  -1  -8   4       16.75       20.76      1.25 o 
   0  -8   4        4.03        2.63      0.87 o 
   1  -8   4      307.14      299.33      5.35 o 
   2  -8   4        4.72        4.63      0.90 o 
   3  -8   4      269.99      285.13      5.91 o 
   4  -8   4      260.51      272.56      4.92 o 
   5  -8   4      117.54      116.57      3.76 o 
   6  -8   4       46.14       52.25      4.09 o 
   7  -8   4       10.25       10.87      1.13 o 
   8  -8   4      148.97      151.08     11.28 o 
  -5  -7   4        3.01        3.20      0.78 o 
  -4  -7   4       18.98       17.52      1.20 o 
  -3  -7   4       15.17       15.67      0.94 o 
  -2  -7   4       30.21       28.18      1.63 o 
  -1  -7   4      191.73      195.07      3.27 o 
   0  -7   4       80.31       87.59      2.42 o 
   1  -7   4        9.94       10.58      1.11 o 
   2  -7   4       13.53       13.17      1.06 o 
   3  -7   4      132.68      121.74      4.79 o 
   4  -7   4      152.40      142.03      2.84 o 
   5  -7   4      328.14      358.09     10.12 o 
   6  -7   4        0.72        0.58      0.38 o 
   7  -7   4        0.54        0.28      0.37 o 
   8  -7   4       44.37       45.20      1.51 o 
  -6  -6   4        5.96        4.83      0.94 o 
  -5  -6   4       17.60       20.83      1.11 o 
  -4  -6   4      177.66      169.01      2.74 o 
  -3  -6   4        8.83        8.93      0.95 o 
  -2  -6   4       88.44       76.84      3.39 o 
  -1  -6   4       37.37       42.98      1.73 o 
   0  -6   4      293.23      274.76      4.15 o 
   1  -6   4      805.35      822.27     11.98 o 
   2  -6   4      121.63      112.87      2.55 o 
   3  -6   4      194.55      195.33      3.37 o 
   4  -6   4       53.92       61.67      2.23 o 
   5  -6   4       20.17       18.09      1.49 o 
   6  -6   4        4.12        4.40      0.57 o 
   7  -6   4       78.54       76.74      1.88 o 
   8  -6   4       34.11       34.56      2.21 o 
  -7  -5   4       19.27       22.85      1.10 o 
  -6  -5   4        7.01        9.23      1.16 o 
  -5  -5   4       67.19       66.41      1.52 o 
  -4  -5   4       24.33       22.34      1.26 o 
  -3  -5   4       29.36       33.37      1.45 o 
  -2  -5   4       96.66       97.62      3.66 o 
  -1  -5   4      285.12      261.45      3.63 o 
   0  -5   4      186.71      183.86      2.61 o 
   1  -5   4        0.71        0.89      0.57 o 
   2  -5   4      143.25      147.48      3.99 o 
   3  -5   4      548.48      544.64     15.66 o 
   4  -5   4        1.01        0.62      0.87 o 
   5  -5   4     1120.87     1126.24     16.97 o 
   6  -5   4        9.31        6.90      0.44 o 
   7  -5   4      192.73      200.92      4.04 o 
   8  -5   4       41.16       40.93      0.95 o 
  -7  -4   4      230.42      216.36      3.03 o 
  -6  -4   4        2.49        1.51      0.68 o 
  -5  -4   4       92.72       83.60      1.63 o 
  -4  -4   4       29.78       29.46      1.06 o 
  -3  -4   4      868.22      857.77     22.93 o 
  -2  -4   4      122.26      130.25      1.95 o 
  -1  -4   4       18.56       19.79      0.79 o 
   0  -4   4      485.49      477.73      5.91 o 
   1  -4   4      128.68      116.30      2.37 o 
   2  -4   4      255.74      254.39      3.47 o 
   3  -4   4      192.40      199.71      2.55 o 
   4  -4   4      493.68      534.27      9.87 o 
   5  -4   4      344.12      348.62      3.57 o 
   6  -4   4      168.03      155.48      2.70 o 
   7  -4   4      106.47       99.91      2.42 o 
   8  -4   4       21.15       23.22      0.76 o 
  -8  -3   4        0.88        1.13      0.67 o 
  -7  -3   4       13.43       16.14      1.17 o 
  -6  -3   4      523.34      523.58      6.89 o 
  -5  -3   4      547.72      541.04     10.82 o 
  -4  -3   4        0.08        0.15      0.56 o 
  -3  -3   4      334.45      345.20      8.03 o 
  -2  -3   4      656.24      647.20     12.41 o 
  -1  -3   4     1894.18     2079.99     32.90 o 
   0  -3   4     1517.52     1630.94     24.70 o 
   1  -3   4       16.61       26.07      1.34 o 
   2  -3   4      494.54      481.89      5.62 o 
   3  -3   4       97.58       91.78      1.86 o 
   4  -3   4      506.82      482.49     21.20 o 
   5  -3   4      761.13      736.15      9.86 o 
   6  -3   4       76.33       80.99      2.18 o 
   7  -3   4       47.34       57.22      1.97 o 
   8  -3   4       11.88       10.38      0.67 o 
  -9  -2   4        0.01        0.82      0.79 o 
  -8  -2   4       65.58       72.67      1.55 o 
  -7  -2   4      187.95      184.82      2.60 o 
  -6  -2   4      340.58      350.92      4.05 o 
  -5  -2   4       24.07       24.85      2.54 o 
  -4  -2   4      360.15      354.70      4.36 o 
  -3  -2   4       60.48       61.96      1.20 o 
  -2  -2   4      475.62      510.17      5.94 o 
  -1  -2   4      357.43      387.58      4.30 o 
   0  -2   4     2032.01     2111.26     32.70 o 
   1  -2   4      419.67      413.67      4.48 o 
   2  -2   4     1307.33     1357.48     18.65 o 
   3  -2   4      110.98      120.16      2.09 o 
   4  -2   4      508.66      490.53      5.30 o 
   5  -2   4       35.46       34.41      1.14 o 
   6  -2   4      215.43      208.12      3.26 o 
   7  -2   4       46.40       45.97      1.39 o 
   8  -2   4       47.66       54.23      1.31 o 
  -9  -1   4       16.12       14.12      0.81 o 
  -8  -1   4       61.73       62.76      1.36 o 
  -7  -1   4       55.54       55.87      1.14 o 
  -6  -1   4      360.11      358.66      5.04 o 
  -5  -1   4      235.40      227.69      2.85 o 
  -4  -1   4      301.87      299.38      3.52 o 
  -3  -1   4      713.60      739.39      9.07 o 
  -2  -1   4        0.01        8.07      4.75 o 
  -1  -1   4        0.86        3.57      0.78 o 
   0  -1   4      220.01      198.45      2.03 o 
   1  -1   4       67.41       68.82      0.78 o 
   2  -1   4       25.02       25.32      0.64 o 
   3  -1   4      217.93      222.57      4.48 o 
   4  -1   4      217.41      227.63      2.14 o 
   5  -1   4      318.22      330.70      3.13 o 
   6  -1   4       86.38       86.91      1.48 o 
   7  -1   4        0.04        0.25      0.47 o 
   8  -1   4        6.85        4.38      1.12 o 
  -9   0   4       65.07       67.97      1.42 o 
  -8   0   4        3.93        2.83      0.61 o 
  -7   0   4       31.27       27.31      1.26 o 
  -6   0   4     1058.48     1036.65     15.41 o 
  -5   0   4        9.25       13.14      1.51 o 
  -4   0   4       59.99       50.61      0.99 o 
  -3   0   4       17.98       16.63      0.62 o 
  -2   0   4     2356.08     2556.52     41.72 o 
  -1   0   4     1563.21     1751.08     24.93 o 
   0   0   4      109.37      115.45      1.08 o 
   1   0   4      351.94      330.04     11.34 o 
   2   0   4       17.97       20.90      0.56 o 
   3   0   4        7.31        9.20      0.22 o 
   4   0   4      420.76      413.83      4.21 o 
   5   0   4       81.77       82.18      0.94 o 
   6   0   4       31.41       36.04      1.35 o 
   7   0   4       15.72       16.61      2.60 o 
 -10   1   4       10.76       11.19      0.84 o 
  -9   1   4        4.21        4.81      0.93 o 
  -8   1   4       73.84       73.75      1.09 o 
  -7   1   4        3.78        3.76      0.81 o 
  -6   1   4       73.12       68.94      1.65 o 
  -5   1   4     1044.07     1013.79     14.48 o 
  -4   1   4     1835.52     1920.98     29.83 o 
  -3   1   4      642.64      672.01      8.11 o 
  -2   1   4      234.22      292.63      3.20 o 
  -1   1   4      502.39      512.41      4.54 o 
   0   1   4     1394.26     1387.03     66.63 o 
   1   1   4       14.99       12.27      0.83 o 
   2   1   4        1.96        0.52      0.47 o 
   3   1   4        0.87        2.30      0.20 o 
   4   1   4       61.41       58.51      0.92 o 
   5   1   4      352.12      343.07      4.07 o 
   6   1   4       63.23       63.70      2.35 o 
   7   1   4        1.68        1.24      1.16 o 
 -10   2   4       11.39       13.19      2.23 o 
  -9   2   4      317.89      314.08      3.70 o 
  -8   2   4        3.56        5.34      0.68 o 
  -7   2   4      536.43      548.84     13.03 o 
  -6   2   4     1101.91     1100.51     15.68 o 
  -5   2   4      366.67      349.58      4.60 o 
  -4   2   4      241.23      211.15      2.32 o 
  -3   2   4     1923.62     2052.40     31.85 o 
  -2   2   4     3336.60     3654.22     54.21 o 
  -1   2   4        9.13       19.77      0.85 o 
   0   2   4       71.21       62.87      1.45 o 
   1   2   4        0.44        0.33      0.47 o 
   2   2   4      325.02      319.23      4.56 o 
   3   2   4       85.68       69.80      1.53 o 
   4   2   4       15.27       14.81      0.74 o 
   5   2   4        6.08        5.95      0.92 o 
   6   2   4        1.96        0.94      0.80 o 
 -10   3   4        5.33        5.58      1.32 o 
  -9   3   4      149.50      139.83     11.03 o 
  -8   3   4        0.50        0.22      0.26 o 
  -7   3   4      230.81      219.26      2.33 o 
  -6   3   4       90.38       85.12      1.47 o 
  -5   3   4     3568.13     3825.00     73.23 o 
  -4   3   4        0.19        0.18      0.24 o 
  -3   3   4       47.27       59.36      1.20 o 
  -2   3   4        0.29        0.45      0.27 o 
  -1   3   4     1434.63     1521.30     15.31 o 
   0   3   4       67.32       57.50      0.61 o 
   1   3   4       72.09       66.40      1.39 o 
   2   3   4      471.62      436.82      6.09 o 
   3   3   4       24.80       28.01      1.17 o 
   4   3   4       12.75       13.37      1.29 o 
   5   3   4       67.58       68.15      2.46 o 
 -10   4   4       21.19       22.39      1.82 o 
  -9   4   4       45.97       45.40      2.19 o 
  -8   4   4       12.27       10.78      1.24 o 
  -7   4   4      632.88      615.23     11.81 o 
  -6   4   4        1.97        3.23      2.91 o 
  -5   4   4       91.11       83.94      1.29 o 
  -4   4   4       80.62       64.83      1.18 o 
  -3   4   4      527.76      495.34      4.79 o 
  -2   4   4        8.41        8.36      0.56 o 
  -1   4   4      439.45      419.62      4.57 o 
   0   4   4        7.55       11.21      0.65 o 
   1   4   4       41.87       43.43      0.62 o 
   2   4   4       24.97       26.35      1.28 o 
   3   4   4       37.50       31.91      1.46 o 
   4   4   4       32.56       25.33      1.40 o 
   5   4   4       10.73       16.85      1.98 o 
 -10   5   4       61.22       58.24      2.52 o 
  -9   5   4        1.30        1.98      1.12 o 
  -8   5   4       79.48       80.26      2.48 o 
  -7   5   4       78.50       78.15      2.11 o 
  -6   5   4      139.95      120.04      2.52 o 
  -5   5   4      692.04      661.71      9.67 o 
  -4   5   4      286.84      271.58      2.67 o 
  -3   5   4      485.18      475.13      4.94 o 
  -2   5   4       30.23       27.59      0.59 o 
  -1   5   4       54.40       46.33      0.90 o 
   0   5   4        5.91        5.09      0.51 o 
   1   5   4       12.72       10.07      0.67 o 
   2   5   4      112.78       98.88      4.91 o 
   3   5   4       40.88       36.45      1.66 o 
   4   5   4        0.42        1.98      2.52 o 
 -10   6   4        3.76        3.06      1.28 o 
  -9   6   4        5.08        5.99      1.20 o 
  -8   6   4       11.46        9.71      1.24 o 
  -7   6   4        3.42        3.14      0.91 o 
  -6   6   4      181.87      178.03      5.82 o 
  -5   6   4       41.88       42.19      1.30 o 
  -4   6   4      153.74      153.86      2.12 o 
  -3   6   4       10.29        8.07      0.75 o 
  -2   6   4       57.94       54.14      1.16 o 
  -1   6   4      565.33      562.03      6.45 o 
   0   6   4       36.92       39.59      0.74 o 
   1   6   4       12.27       13.91      1.14 o 
   2   6   4        6.40       12.10      1.78 o 
   3   6   4        3.68        2.31      1.49 o 
 -10   7   4       21.06       23.66      1.41 o 
  -9   7   4       33.26       35.22      1.45 o 
  -8   7   4        5.33        4.56      0.84 o 
  -7   7   4       69.92       70.91      2.42 o 
  -6   7   4       67.72       65.14      2.23 o 
  -5   7   4      403.86      393.19     15.16 o 
  -4   7   4       67.56       68.40      0.98 o 
  -3   7   4       92.64       92.23      1.31 o 
  -2   7   4       11.72       12.25      1.38 o 
  -1   7   4       38.20       37.08      2.07 o 
   0   7   4       89.80       84.53      1.47 o 
   1   7   4       22.15       28.58      2.07 o 
   2   7   4        1.04        1.40      1.40 o 
  -9   8   4       20.50       23.44      1.73 o 
  -8   8   4       32.96       35.21      1.65 o 
  -7   8   4        9.86       10.86      1.26 o 
  -6   8   4      338.92      343.36      5.05 o 
  -5   8   4        0.74        1.83      0.63 o 
  -4   8   4      262.94      271.80      3.55 o 
  -3   8   4       35.43       32.86      2.11 o 
  -2   8   4      120.75      126.44      2.44 o 
  -1   8   4      152.52      167.76      3.07 o 
   0   8   4       25.53       23.70      1.19 o 
   1   8   4        0.02        0.04      1.16 o 
  -9   9   4        1.15        1.55      0.99 o 
  -8   9   4        0.94        1.55      0.88 o 
  -7   9   4       36.15       37.61      2.30 o 
  -6   9   4        0.11        0.55      0.75 o 
  -5   9   4       55.62       65.39      1.54 o 
  -4   9   4      188.46      194.35      2.60 o 
  -3   9   4        1.05        0.73      0.56 o 
  -2   9   4        0.01        0.09      0.50 o 
  -1   9   4        3.53        3.85      1.65 o 
  -7  10   4       12.31       13.99      1.15 o 
  -6  10   4       19.77       18.71      1.44 o 
  -5  10   4        3.48        3.57      0.53 o 
  -4  10   4        3.86        2.46      0.53 o 
  -3  10   4       16.76       19.85      0.78 o 
   2 -11   5       65.87       66.93      2.40 o 
   3 -11   5        2.19        2.08      1.11 o 
   4 -11   5        4.04        3.88      1.16 o 
  -1 -10   5        6.83        5.86      0.95 o 
   0 -10   5       52.94       55.98      2.11 o 
   1 -10   5       10.55       11.48      2.32 o 
   2 -10   5        1.57        2.16      1.29 o 
   3 -10   5        7.04        6.18      1.18 o 
   4 -10   5        3.63        3.14      1.05 o 
   5 -10   5        5.60        6.07      3.10 o 
   6 -10   5       19.30       22.76      2.35 o 
  -3  -9   5       58.87       60.91      2.60 o 
  -2  -9   5        0.05        0.73      0.71 o 
  -1  -9   5        2.52        3.32      0.98 o 
   0  -9   5       36.27       38.69      1.67 o 
   1  -9   5      121.69      125.52      2.76 o 
   2  -9   5       20.07       20.59      1.59 o 
   3  -9   5      110.17      109.11      3.00 o 
   4  -9   5      127.28      129.40      2.81 o 
   5  -9   5       12.33       15.49      1.86 o 
   6  -9   5        3.47        3.88      1.53 o 
   7  -9   5      116.70      137.88      7.15 o 
  -4  -8   5        0.00       -0.05      0.76 o 
  -3  -8   5        1.92        1.82      0.74 o 
  -2  -8   5       52.99       61.82      1.89 o 
  -1  -8   5       61.81       66.28      2.25 o 
   0  -8   5       12.01        9.10      1.53 o 
   1  -8   5       47.78       47.28      1.88 o 
   2  -8   5       10.94       11.69      1.05 o 
   3  -8   5        2.97        2.48      0.83 o 
   4  -8   5      108.92      114.61      4.03 o 
   5  -8   5       87.00       91.95      3.22 o 
   6  -8   5       19.40       20.69      3.22 o 
   7  -8   5       18.17       18.74      0.75 o 
  -5  -7   5       17.17       17.19      1.61 o 
  -4  -7   5       34.46       42.42      1.55 o 
  -3  -7   5      262.64      257.42      4.31 o 
  -2  -7   5       12.86       11.88      1.41 o 
  -1  -7   5      119.53      109.79      2.24 o 
   0  -7   5        2.53        3.64      1.11 o 
   1  -7   5      432.01      415.12     10.53 o 
   2  -7   5      206.91      199.56      3.20 o 
   3  -7   5       54.86       61.96      2.81 o 
   4  -7   5       98.31      104.59      2.36 o 
   5  -7   5        1.33        1.49      2.11 o 
   6  -7   5        0.01       -0.11      0.41 o 
   7  -7   5       16.43       18.40      0.73 o 
   8  -7   5       19.80       22.34      2.29 o 
  -6  -6   5       16.76       18.47      1.06 o 
  -5  -6   5        0.20        0.78      0.64 o 
  -4  -6   5       40.05       43.65      2.46 o 
  -3  -6   5       89.43       91.52      2.06 o 
  -2  -6   5      605.03      599.96      9.66 o 
  -1  -6   5      124.47      121.04      2.89 o 
   0  -6   5      949.38      922.18     25.69 o 
   1  -6   5     1003.35     1014.66     15.49 o 
   2  -6   5      595.76      557.11     14.15 o 
   3  -6   5      110.83      111.42      2.39 o 
   4  -6   5       29.03       27.59      1.61 o 
   5  -6   5      650.21      674.30     14.04 o 
   6  -6   5        8.75        7.01      0.50 o 
   7  -6   5       72.25       65.49      1.19 o 
   8  -6   5       79.77       74.48      3.08 o 
  -7  -5   5       18.10       17.64      1.04 o 
  -6  -5   5        0.60        0.98      0.96 o 
  -5  -5   5       40.98       41.50      1.39 o 
  -4  -5   5       69.21       63.06      1.83 o 
  -3  -5   5      688.45      662.96     18.13 o 
  -2  -5   5      307.73      319.28      4.68 o 
  -1  -5   5       12.05       12.86      0.93 o 
   0  -5   5      111.01      110.59      2.01 o 
   1  -5   5      852.00      787.87     14.42 o 
   2  -5   5     2883.79     2940.96     91.43 o 
   3  -5   5        3.40        2.50      0.72 o 
   4  -5   5       58.39       55.35      1.90 o 
   5  -5   5       23.47       27.59      0.95 o 
   6  -5   5       76.40       78.49      1.49 o 
   7  -5   5       16.13       18.92      0.93 o 
   8  -5   5       61.61       61.58      1.62 o 
  -7  -4   5        9.73       11.14      1.33 o 
  -6  -4   5        7.02       10.40      0.89 o 
  -5  -4   5       17.59       15.57      1.55 o 
  -4  -4   5      290.26      295.63      4.89 o 
  -3  -4   5       12.03       10.66      1.12 o 
  -2  -4   5     1016.78     1002.94     14.40 o 
  -1  -4   5       66.06       64.60      1.40 o 
   0  -4   5     1187.56     1143.25     16.84 o 
   1  -4   5      351.16      366.00      5.62 o 
   2  -4   5      889.32      846.66     11.47 o 
   3  -4   5      101.52       98.98      1.51 o 
   4  -4   5        0.88        1.41      0.48 o 
   5  -4   5       97.73       98.10      1.33 o 
   6  -4   5       28.29       26.86      1.47 o 
   7  -4   5       13.17       14.57      0.80 o 
   8  -4   5       13.19       11.08      0.74 o 
  -8  -3   5       26.44       25.56      1.38 o 
  -7  -3   5       11.87       10.82      1.08 o 
  -6  -3   5      132.35      126.58      2.42 o 
  -5  -3   5        1.58        1.45      0.65 o 
  -4  -3   5      158.05      145.99      2.26 o 
  -3  -3   5      546.08      536.51     12.02 o 
  -2  -3   5       27.89       27.20      1.37 o 
  -1  -3   5     1093.94     1072.92     14.66 o 
   0  -3   5      128.70      129.01      1.63 o 
   1  -3   5       69.29       75.87      1.11 o 
   2  -3   5     1952.49     2021.64     31.90 o 
   3  -3   5       62.87       57.25      1.40 o 
   4  -3   5        9.97       11.74      0.69 o 
   5  -3   5      217.21      218.06      3.30 o 
   6  -3   5       64.26       65.30      1.50 o 
   7  -3   5        2.23        2.33      0.50 o 
   8  -3   5        3.93        3.80      0.91 o 
  -9  -2   5       20.88       19.42      1.07 o 
  -8  -2   5        9.74       11.88      0.99 o 
  -7  -2   5       46.17       49.42      1.88 o 
  -6  -2   5      107.26      106.85      2.01 o 
  -5  -2   5      369.67      356.64      4.80 o 
  -4  -2   5        0.11        0.75      0.66 o 
  -3  -2   5       96.11       98.57      1.40 o 
  -2  -2   5       55.86       60.33      2.99 o 
  -1  -2   5      320.07      345.79      3.85 o 
   0  -2   5       84.81       79.66      1.02 o 
   1  -2   5      489.51      534.79      7.52 o 
   2  -2   5      160.63      173.02      1.81 o 
   3  -2   5       68.71       66.65      1.02 o 
   4  -2   5       61.09       52.57      0.76 o 
   5  -2   5       25.17       29.59      1.52 o 
   6  -2   5      359.29      337.72      4.45 o 
   7  -2   5        9.19       11.52      1.40 o 
  -9  -1   5       88.71       95.45      1.84 o 
  -8  -1   5      146.01      140.46      1.95 o 
  -7  -1   5       70.94       67.58      1.81 o 
  -6  -1   5      776.34      773.27     10.79 o 
  -5  -1   5       30.35       28.16      1.51 o 
  -4  -1   5     1593.65     1570.54     23.57 o 
  -3  -1   5      653.59      585.49      6.98 o 
  -2  -1   5      213.24      219.06      2.77 o 
  -1  -1   5      945.08     1028.74     13.13 o 
   0  -1   5     1010.32     1005.10     12.62 o 
   1  -1   5       40.56       39.63      1.49 o 
   2  -1   5     1326.08     1392.96     40.21 o 
   3  -1   5      193.90      194.86      1.95 o 
   4  -1   5      371.80      395.83      4.63 o 
   5  -1   5        6.30        4.29      0.34 o 
   6  -1   5       64.17       59.28      0.84 o 
   7  -1   5        9.71        8.51      1.24 o 
  -9   0   5        2.66        2.68      0.58 o 
  -8   0   5        0.05        0.12      0.48 o 
  -7   0   5       99.56       96.77      1.78 o 
  -6   0   5        0.74        2.08      0.57 o 
  -5   0   5        7.13        6.10      0.55 o 
  -4   0   5      119.27      122.80      1.72 o 
  -3   0   5      571.65      499.39      5.91 o 
  -2   0   5      421.44      450.76      7.48 o 
  -1   0   5      849.75      845.65     10.23 o 
   0   0   5       11.09       12.90      0.25 o 
   1   0   5     1707.06     1828.38     27.49 o 
   2   0   5      172.50      181.17      3.55 o 
   3   0   5      805.80      820.85     22.31 o 
   4   0   5        1.29        1.56      0.38 o 
   5   0   5      268.15      294.59      7.33 o 
   6   0   5      231.95      236.19      5.54 o 
   7   0   5       17.35       12.89      1.53 o 
 -10   1   5       10.76       10.14      0.63 o 
  -9   1   5      459.94      476.13      5.59 o 
  -8   1   5       78.96       78.85      1.36 o 
  -7   1   5      276.07      255.71      3.52 o 
  -6   1   5      539.65      520.26      8.49 o 
  -5   1   5      158.42      151.53      2.29 o 
  -4   1   5        4.21        8.39      0.91 o 
  -3   1   5      315.89      287.72      5.04 o 
  -2   1   5      600.77      609.51      7.21 o 
  -1   1   5        0.63        0.81      0.16 o 
   0   1   5      156.74      164.65      2.97 o 
   1   1   5      226.22      216.28      5.16 o 
   2   1   5      287.74      305.01      5.82 o 
   3   1   5      439.42      432.40      8.59 o 
   4   1   5       35.80       39.78      3.10 o 
   5   1   5        1.55        1.57      1.07 o 
   6   1   5       13.63       10.33      1.53 o 
 -10   2   5        3.32        3.70      1.13 o 
  -9   2   5      195.86      190.47      2.66 o 
  -8   2   5       56.65       54.14      1.13 o 
  -7   2   5      292.65      280.55      3.75 o 
  -6   2   5      286.03      267.99      3.42 o 
  -5   2   5      499.86      498.23      6.48 o 
  -4   2   5      147.64      158.83      1.78 o 
  -3   2   5      348.26      338.17     15.20 o 
  -2   2   5     2100.75     2248.06     28.98 o 
  -1   2   5       32.13       38.22      0.52 o 
   0   2   5        0.93        2.93      0.78 o 
   1   2   5      353.51      349.66      6.57 o 
   2   2   5        0.19        1.86      1.65 o 
   3   2   5      174.66      173.04      5.54 o 
   4   2   5        6.43        4.54      2.15 o 
   5   2   5       98.87      102.81      3.22 o 
 -10   3   5        5.37        5.20      0.95 o 
  -9   3   5       84.16       78.14      5.72 o 
  -8   3   5      400.14      386.18      4.27 o 
  -7   3   5       88.79       94.93      1.92 o 
  -6   3   5      258.96      285.20      4.50 o 
  -5   3   5       55.79       50.11      0.69 o 
  -4   3   5        8.34        8.52      0.42 o 
  -3   3   5      941.05      932.66     12.37 o 
  -2   3   5       23.57       23.16      1.24 o 
  -1   3   5      218.59      234.97      2.07 o 
   0   3   5       32.21       31.97      1.45 o 
   1   3   5       14.79       10.16      0.85 o 
   2   3   5      170.60      180.63      2.91 o 
   3   3   5       37.15       37.48      1.40 o 
   4   3   5        0.01        0.37      0.77 o 
   5   3   5       12.26       13.58      2.09 o 
 -10   4   5      102.20      100.38      3.26 o 
  -9   4   5      468.02      480.24     10.16 o 
  -8   4   5       12.89       16.85      2.60 o 
  -7   4   5       12.61       11.80      1.26 o 
  -6   4   5      206.61      177.36      2.71 o 
  -5   4   5     1906.55     1947.46     31.22 o 
  -4   4   5      233.46      221.89      2.73 o 
  -3   4   5      140.99      148.87      1.54 o 
  -2   4   5      256.83      272.23      2.45 o 
  -1   4   5      251.23      245.03      1.98 o 
   0   4   5        4.63        5.38      1.45 o 
   1   4   5       69.14       61.81      1.91 o 
   2   4   5        6.41        3.40      1.06 o 
   3   4   5      125.46      122.37      5.76 o 
   4   4   5        7.58        8.11      1.17 o 
 -10   5   5        0.45       -0.58      1.16 o 
  -9   5   5        4.10        4.30      1.28 o 
  -8   5   5     1106.85     1094.14     27.14 o 
  -7   5   5      201.69      196.50      3.97 o 
  -6   5   5       51.76       50.78      0.88 o 
  -5   5   5       20.19       18.53      1.24 o 
  -4   5   5      698.33      690.49      7.22 o 
  -3   5   5      463.37      445.43      5.39 o 
  -2   5   5      299.67      317.33      3.28 o 
  -1   5   5      103.30      106.72      1.45 o 
   0   5   5        2.63        3.37      0.29 o 
   1   5   5        9.61       14.72      1.36 o 
   2   5   5      355.63      346.68      5.94 o 
   3   5   5        5.77        5.39      1.15 o 
 -10   6   5      163.98      169.03      4.42 o 
  -9   6   5       93.94       99.72      4.50 o 
  -8   6   5       44.42       49.03      2.31 o 
  -7   6   5       11.90       13.55      1.16 o 
  -6   6   5      433.92      420.13      7.28 o 
  -5   6   5      340.16      337.64      3.75 o 
  -4   6   5       21.14       17.10      0.55 o 
  -3   6   5      121.40      124.45      1.34 o 
  -2   6   5       15.53       20.37      0.51 o 
  -1   6   5       13.26       14.17      0.74 o 
   0   6   5       26.02       26.86      0.54 o 
   1   6   5        0.04        0.04      0.73 o 
   2   6   5       91.71       92.65      2.66 o 
 -10   7   5       27.72       25.69      3.22 o 
  -9   7   5       19.10       19.13      1.57 o 
  -8   7   5      602.02      614.15     13.76 o 
  -7   7   5       39.70       40.75      1.51 o 
  -6   7   5       60.23       65.54      2.13 o 
  -5   7   5       20.79       18.69      0.56 o 
  -4   7   5      514.36      506.81      5.76 o 
  -3   7   5        7.22        7.35      0.72 o 
  -2   7   5        8.58       10.27      0.63 o 
  -1   7   5       15.51       11.22      0.43 o 
   0   7   5       12.74       14.56      2.25 o 
   1   7   5        0.75        0.04      1.16 o 
  -9   8   5       16.12       18.72      1.21 o 
  -8   8   5       30.76       34.23      1.72 o 
  -7   8   5      122.84      122.25      2.30 o 
  -6   8   5       10.92       11.91      0.82 o 
  -5   8   5       59.27       57.67      3.06 o 
  -4   8   5      428.44      409.14     12.83 o 
  -3   8   5       80.43       79.73      2.43 o 
  -2   8   5       11.13       11.14      0.57 o 
  -1   8   5       11.02       12.10      1.57 o 
   0   8   5       25.42       23.17      2.02 o 
  -8   9   5       63.84       67.12      4.13 o 
  -7   9   5       47.61       47.35      2.35 o 
  -6   9   5       67.96       66.15      2.00 o 
  -5   9   5        3.56        3.24      0.67 o 
  -4   9   5       22.12       19.95      1.11 o 
  -3   9   5       98.85       89.98      2.29 o 
  -2   9   5       22.39       23.09      1.73 o 
  -1 -10   6        9.73        6.71      1.34 o 
   0 -10   6       49.95       55.53      4.09 o 
   1 -10   6        5.01        5.54      1.54 o 
   2 -10   6       50.37       51.28      3.72 o 
   3 -10   6        1.94        1.54      1.28 o 
   4 -10   6       28.63       29.32      1.60 o 
   5 -10   6       14.95       13.30      2.02 o 
  -2  -9   6        2.88        1.69      1.14 o 
  -1  -9   6      125.17      120.46      5.62 o 
   0  -9   6       14.25       14.23      1.73 o 
   1  -9   6        8.75        9.73      1.50 o 
   2  -9   6       32.99       39.78      4.07 o 
   3  -9   6       23.27       24.96      2.99 o 
   4  -9   6       29.96       33.26      1.55 o 
   5  -9   6       35.00       42.34      4.21 o 
   6  -9   6        1.01        0.08      1.16 o 
  -4  -8   6        9.81        7.68      1.17 o 
  -3  -8   6       91.30       89.42      2.43 o 
  -2  -8   6        0.84        1.12      0.90 o 
  -1  -8   6        8.95        9.24      2.03 o 
   0  -8   6       32.82       33.93      1.76 o 
   1  -8   6        1.65        1.60      0.96 o 
   2  -8   6        9.89       10.52      1.05 o 
   3  -8   6       34.28       36.66      2.93 o 
   4  -8   6      105.34      106.96      2.34 o 
   5  -8   6       12.96       13.92      1.73 o 
   6  -8   6      176.09      182.54      4.83 o 
   7  -8   6       53.41       52.44      3.37 o 
  -5  -7   6        4.15        3.79      0.87 o 
  -4  -7   6       16.82       20.58      2.66 o 
  -3  -7   6        0.17        0.10      0.76 o 
  -2  -7   6      110.69      109.20      2.40 o 
  -1  -7   6      152.68      155.05      3.59 o 
   0  -7   6       67.51       66.76      1.72 o 
   1  -7   6        0.47        1.99      0.74 o 
   2  -7   6       86.51       79.90      2.71 o 
   3  -7   6        8.20        6.81      1.07 o 
   4  -7   6      396.84      413.83      8.67 o 
   5  -7   6       98.16      105.91      4.87 o 
   6  -7   6        1.01        2.04      0.60 o 
   7  -7   6        8.65       11.73      1.12 o 
  -6  -6   6        1.23        0.99      0.75 o 
  -5  -6   6       44.12       51.75      1.74 o 
  -4  -6   6       55.44       62.75      2.84 o 
  -3  -6   6       83.06       80.36      1.96 o 
  -2  -6   6       70.51       61.76      1.63 o 
  -1  -6   6       11.19       12.84      1.59 o 
   0  -6   6       61.92       68.51      1.62 o 
   1  -6   6       65.74       68.46      3.45 o 
   2  -6   6        2.47        1.24      0.61 o 
   3  -6   6       39.92       37.38      1.10 o 
   4  -6   6      137.40      142.18      3.43 o 
   5  -6   6      148.49      147.05      3.55 o 
   6  -6   6      198.03      206.51      4.48 o 
   7  -6   6        4.50        5.05      0.69 o 
  -7  -5   6        0.10        0.31      0.74 o 
  -6  -5   6      110.41      120.40      2.60 o 
  -5  -5   6       15.03       15.36      2.21 o 
  -4  -5   6       21.35       15.93      1.36 o 
  -3  -5   6       27.65       20.86      1.07 o 
  -2  -5   6      121.74      106.36      2.10 o 
  -1  -5   6      132.80      128.85      2.69 o 
   0  -5   6      201.60      189.92      3.26 o 
   1  -5   6      742.33      712.44     15.16 o 
   2  -5   6       12.28       11.21      0.89 o 
   3  -5   6        0.31        0.66      0.64 o 
   4  -5   6       12.27       12.02      1.86 o 
   5  -5   6        0.77        1.23      0.52 o 
   6  -5   6        0.29        0.22      0.36 o 
   7  -5   6        8.30       11.23      1.45 o 
  -7  -4   6        0.31       -0.31      0.66 o 
  -6  -4   6       19.29       17.04      1.40 o 
  -5  -4   6       84.08       88.25      2.23 o 
  -4  -4   6        4.10        3.11      0.69 o 
  -3  -4   6      178.04      159.59      2.62 o 
  -2  -4   6     2238.24     2152.37     36.54 o 
  -1  -4   6        7.82       11.41      2.15 o 
   0  -4   6      142.58      146.08      2.47 o 
   1  -4   6       50.61       43.74      1.31 o 
   2  -4   6     1393.83     1378.97     21.33 o 
   3  -4   6      293.60      294.84      4.01 o 
   4  -4   6      219.12      215.31      3.68 o 
   5  -4   6       93.27       85.13      1.61 o 
   6  -4   6        2.23        2.61      0.43 o 
   7  -4   6       23.40       23.41      0.86 o 
  -8  -3   6        2.12        1.69      0.75 o 
  -7  -3   6       25.04       26.81      1.47 o 
  -6  -3   6       17.86       16.30      2.99 o 
  -5  -3   6      151.70      142.44      2.79 o 
  -4  -3   6      260.42      255.13      3.59 o 
  -3  -3   6       20.02       19.49      1.12 o 
  -2  -3   6      169.74      174.08      2.46 o 
  -1  -3   6     1354.49     1299.27     26.97 o 
   0  -3   6     1017.28      972.36     13.16 o 
   1  -3   6       11.87       10.69      0.52 o 
   2  -3   6       20.55       23.04      1.05 o 
   3  -3   6      307.02      322.02      3.98 o 
   4  -3   6      114.96      117.22      1.38 o 
   5  -3   6      310.55      293.91      5.21 o 
   6  -3   6       17.17       19.60      0.84 o 
   7  -3   6       19.30       18.05      1.32 o 
  -9  -2   6        3.55        3.80      0.82 o 
  -8  -2   6       61.53       63.55      1.40 o 
  -7  -2   6      193.34      196.23      3.19 o 
  -6  -2   6        7.78       12.44      2.48 o 
  -5  -2   6     1041.52     1013.65     14.94 o 
  -4  -2   6        3.72        6.03      0.67 o 
  -3  -2   6      935.50      887.74     13.11 o 
  -2  -2   6     1216.99     1192.03     16.75 o 
  -1  -2   6      715.80      706.36      8.83 o 
   0  -2   6      819.07      820.37     10.35 o 
   1  -2   6      176.76      157.91      1.69 o 
   2  -2   6       63.10       60.93      0.97 o 
   3  -2   6        0.71        0.92      0.26 o 
   4  -2   6        3.95        3.58      0.33 o 
   5  -2   6       14.93       19.57      0.64 o 
   6  -2   6       41.91       40.89      2.97 o 
   7  -2   6       58.10       50.35      2.02 o 
  -9  -1   6        2.40        2.18      0.97 o 
  -8  -1   6       73.88       78.51      1.58 o 
  -7  -1   6       12.37       12.28      1.14 o 
  -6  -1   6      106.33      103.45      1.83 o 
  -5  -1   6      793.27      751.92     10.51 o 
  -4  -1   6      772.29      748.57     10.93 o 
  -3  -1   6      166.75      153.75      1.85 o 
  -2  -1   6      722.05      728.26      9.33 o 
  -1  -1   6     2053.74     2047.13     31.88 o 
   0  -1   6      183.16      192.99      2.11 o 
   1  -1   6      118.62      113.61      1.32 o 
   2  -1   6      126.90      127.81      1.69 o 
   3  -1   6      203.87      205.92      2.93 o 
   4  -1   6        0.89        0.75      0.22 o 
   5  -1   6       88.72       90.77      2.86 o 
   6  -1   6       19.80       18.67      2.68 o 
  -9   0   6       14.18       11.71      0.82 o 
  -8   0   6       35.48       36.24      1.33 o 
  -7   0   6      149.27      154.36      5.04 o 
  -6   0   6       26.96       30.88      0.99 o 
  -5   0   6      747.22      741.88     10.63 o 
  -4   0   6      366.33      311.69      4.05 o 
  -3   0   6      104.07      108.79      1.47 o 
  -2   0   6       24.87       23.90      0.66 o 
  -1   0   6      115.36      111.65      1.12 o 
   0   0   6     1192.20     1250.50     19.40 o 
   1   0   6       73.08       63.74      2.93 o 
   2   0   6       19.07       21.36      1.40 o 
   3   0   6       80.62       81.09      2.40 o 
   4   0   6       59.81       55.48      2.11 o 
   5   0   6        8.74        9.87      1.36 o 
   6   0   6       16.77       21.07      3.02 o 
 -10   1   6       35.71       37.03      1.35 o 
  -9   1   6       53.71       53.63      1.20 o 
  -8   1   6        2.24        4.04      0.98 o 
  -7   1   6      139.41      141.14      2.56 o 
  -6   1   6       82.99       73.81      1.34 o 
  -5   1   6      605.97      587.00      7.41 o 
  -4   1   6      179.12      164.44      2.60 o 
  -3   1   6      336.15      345.04      3.99 o 
  -2   1   6      495.09      512.07      5.67 o 
  -1   1   6     1140.35     1218.79     23.90 o 
   0   1   6       40.90       37.59      1.53 o 
   1   1   6      115.22      110.29      4.05 o 
   2   1   6       43.06       51.26      1.98 o 
   3   1   6       58.95       52.96      2.02 o 
   4   1   6        4.17        4.42      1.16 o 
   5   1   6        0.13        0.45      1.86 o 
 -10   2   6       34.47       39.52      1.93 o 
  -9   2   6       45.13       47.57      1.40 o 
  -8   2   6       91.24       94.78      3.80 o 
  -7   2   6        1.76        2.21      0.60 o 
  -6   2   6      718.29      689.66      9.70 o 
  -5   2   6        0.32        0.16      0.66 o 
  -4   2   6      663.33      663.97      8.47 o 
  -3   2   6      176.42      208.62      1.97 o 
  -2   2   6      280.32      263.73      2.70 o 
  -1   2   6     1279.65     1312.63     41.80 o 
   0   2   6     1033.73     1023.75     21.07 o 
   1   2   6      100.98       91.12      2.52 o 
   2   2   6       57.52       49.03      1.98 o 
   3   2   6       86.95       92.94      2.81 o 
   4   2   6        4.48        5.62      1.32 o 
   5   2   6        3.90        5.66      2.60 o 
 -10   3   6        7.24        9.00      1.34 o 
  -9   3   6       76.17       72.82      4.11 o 
  -8   3   6      123.49      129.93      2.59 o 
  -7   3   6      122.48      120.62      1.94 o 
  -6   3   6       62.37       66.53      2.07 o 
  -5   3   6      270.36      253.79      3.01 o 
  -4   3   6      133.32      131.91      1.30 o 
  -3   3   6       75.01       71.29      2.13 o 
  -2   3   6      878.34      919.21     12.46 o 
  -1   3   6      406.84      400.42      3.66 o 
   0   3   6      255.24      274.94      7.23 o 
   1   3   6       36.21       34.95      2.85 o 
   2   3   6       27.21       20.03      2.73 o 
   3   3   6        0.49        1.94      2.15 o 
   4   3   6       48.79       56.34      4.34 o 
 -10   4   6      182.59      189.76      6.94 o 
  -9   4   6       30.38       29.66      1.73 o 
  -8   4   6       78.02       70.41      2.52 o 
  -7   4   6      172.28      172.99      2.93 o 
  -6   4   6      701.34      662.87      8.65 o 
  -5   4   6      428.47      413.50      4.90 o 
  -4   4   6      475.61      467.87      5.93 o 
  -3   4   6       24.14       30.63      0.60 o 
  -2   4   6      194.98      202.78      2.12 o 
  -1   4   6        1.02        0.65      0.20 o 
   0   4   6      388.09      391.34      7.89 o 
   1   4   6        2.87        4.34      1.24 o 
   2   4   6      227.92      241.44      6.07 o 
   3   4   6        0.03        0.17      2.02 o 
 -10   5   6       69.32       77.12      4.59 o 
  -9   5   6        9.14       12.93      1.45 o 
  -8   5   6        1.61        2.23      1.07 o 
  -7   5   6      142.01      134.85      1.73 o 
  -6   5   6       54.67       54.24      1.53 o 
  -5   5   6       28.78       29.86      0.66 o 
  -4   5   6       12.26       11.32      0.59 o 
  -3   5   6      198.76      199.89      2.47 o 
  -2   5   6        5.14        6.89      0.44 o 
  -1   5   6      300.05      324.23      3.91 o 
   0   5   6      107.26      113.06      4.79 o 
   1   5   6       14.68       17.91      1.30 o 
   2   5   6        9.40       10.30      2.56 o 
 -10   6   6        7.14        6.61      1.45 o 
  -9   6   6       27.13       25.65      1.69 o 
  -8   6   6      279.22      286.88      8.05 o 
  -7   6   6       52.18       51.16      2.19 o 
  -6   6   6        1.08        1.51      0.40 o 
  -5   6   6      131.52      126.12      1.75 o 
  -4   6   6        8.28        6.94      0.50 o 
  -3   6   6       25.71       27.43      0.61 o 
  -2   6   6        2.83        2.72      0.37 o 
  -1   6   6       11.01        9.33      0.37 o 
   0   6   6       10.89       16.50      1.78 o 
   1   6   6       27.04       29.60      3.02 o 
  -9   7   6        0.82        0.17      1.61 o 
  -8   7   6       54.57       56.79      2.73 o 
  -7   7   6       80.40       82.86      1.99 o 
  -6   7   6       88.36       91.73      3.07 o 
  -5   7   6       19.26       20.23      0.58 o 
  -4   7   6       99.80      101.01      1.29 o 
  -3   7   6        2.47        1.82      0.52 o 
  -2   7   6       50.17       49.12      0.83 o 
  -1   7   6      111.81      115.72      2.87 o 
   0   7   6       37.92       38.20      2.29 o 
  -9   8   6       62.48       63.61      1.83 o 
  -8   8   6       82.30       85.51      1.97 o 
  -7   8   6       26.17       28.37      1.43 o 
  -6   8   6        0.04        0.60      0.78 o 
  -5   8   6       21.71       20.79      0.86 o 
  -4   8   6        0.07        0.38      0.98 o 
  -3   8   6        0.14        0.77      0.39 o 
  -2   8   6        0.38        1.73      1.07 o 
  -1   8   6       21.99       21.19      1.90 o 
  -7   9   6      131.46      132.77      2.95 o 
  -6   9   6       11.16       14.87      0.90 o 
  -5   9   6       10.80       13.75      1.36 o 
  -4   9   6       48.87       45.14      1.27 o 
   0 -10   7       70.16       77.04      3.10 o 
   1 -10   7        8.00        9.96      1.84 o 
   2 -10   7      177.63      181.48      4.78 o 
   3 -10   7       83.42       94.50      3.18 o 
   4 -10   7       58.05       59.84      2.52 o 
  -2  -9   7       11.10        9.66      1.61 o 
  -1  -9   7        0.05       -0.39      0.97 o 
   0  -9   7       58.30       65.59      2.27 o 
   1  -9   7      237.45      264.60      4.98 o 
   2  -9   7       85.35       86.88      2.63 o 
   3  -9   7       49.56       44.39      2.26 o 
   4  -9   7       59.16       63.11      1.95 o 
   5  -9   7       67.84       70.39      3.10 o 
  -4  -8   7       17.47       15.05      3.97 o 
  -3  -8   7       22.04       25.55      3.86 o 
  -2  -8   7       71.02       84.82      2.60 o 
  -1  -8   7       11.36       12.74      2.58 o 
   0  -8   7       34.83       40.76      2.58 o 
   1  -8   7       10.28        9.09      1.39 o 
   2  -8   7      307.43      310.57      9.36 o 
   3  -8   7       23.44       21.22      2.33 o 
   4  -8   7       89.18       92.37      2.51 o 
   5  -8   7        2.10        3.59      1.32 o 
   6  -8   7       34.37       34.16      2.15 o 
  -5  -7   7        4.40        3.54      1.10 o 
  -4  -7   7       16.92       13.39      2.21 o 
  -3  -7   7        4.06        6.52      1.09 o 
  -2  -7   7       27.71       30.60      1.65 o 
  -1  -7   7       49.43       50.41      1.72 o 
   0  -7   7       27.05       25.60      1.57 o 
   1  -7   7       66.63       71.19      1.73 o 
   2  -7   7      151.07      149.10      2.63 o 
   3  -7   7      128.61      115.11      2.63 o 
   4  -7   7       61.18       66.05      2.44 o 
   5  -7   7        0.00        0.25      1.65 o 
   6  -7   7      181.96      182.78      4.59 o 
  -6  -6   7       71.00       68.65      2.22 o 
  -5  -6   7       21.96       18.16      1.36 o 
  -4  -6   7       21.82       19.87      2.48 o 
  -3  -6   7        0.11        0.51      0.81 o 
  -2  -6   7       45.96       41.74      1.42 o 
  -1  -6   7        0.43        0.44      0.65 o 
   0  -6   7       10.37        7.07      1.46 o 
   1  -6   7        3.71        4.43      0.71 o 
   2  -6   7       21.98       24.90      1.51 o 
   3  -6   7       23.98       28.05      1.00 o 
   4  -6   7      135.82      142.63      3.39 o 
   5  -6   7       89.89        0.58      0.62 o 
   6  -6   7       44.71       47.80      1.24 o 
  -7  -5   7        8.39        7.11      0.96 o 
  -6  -5   7        5.44        4.82      1.05 o 
  -5  -5   7      201.21      203.71      4.67 o 
  -4  -5   7      134.18      135.90      3.66 o 
  -3  -5   7      140.00      143.21      2.96 o 
  -2  -5   7      155.78      144.12      5.04 o 
  -1  -5   7       29.32       27.65      1.20 o 
   0  -5   7      205.33      207.20      3.01 o 
   1  -5   7      715.08      711.73     17.20 o 
   2  -5   7      111.39      114.87      1.80 o 
   3  -5   7        2.37        1.55      0.76 o 
   4  -5   7       59.02       66.30      1.90 o 
   5  -5   7       84.13       85.07      1.85 o 
   6  -5   7      120.51      120.55      3.41 o 
  -7  -4   7       96.67      100.56      3.35 o 
  -6  -4   7       15.68       20.47      1.57 o 
  -5  -4   7       18.75       19.05      1.40 o 
  -4  -4   7        0.92        4.47      1.55 o 
  -3  -4   7      156.49      167.41      6.67 o 
  -2  -4   7      142.36      127.36      2.39 o 
  -1  -4   7       76.38       80.85      1.98 o 
   0  -4   7        7.43        6.18      0.62 o 
   1  -4   7       46.88       45.96      1.06 o 
   2  -4   7      726.00      696.83     15.26 o 
   3  -4   7      257.95      266.55      4.63 o 
   4  -4   7        2.65        2.71      0.66 o 
   5  -4   7      223.63      248.40      4.67 o 
   6  -4   7        0.43        0.65      0.39 o 
  -8  -3   7        0.01        0.49      0.71 o 
  -7  -3   7        1.76        1.94      1.03 o 
  -6  -3   7        4.01        2.23      0.73 o 
  -5  -3   7      499.52      507.56      7.21 o 
  -4  -3   7       36.52       31.02      1.22 o 
  -3  -3   7      165.45      150.01      2.19 o 
  -2  -3   7      207.31      190.53      3.46 o 
  -1  -3   7      173.73      172.66      2.29 o 
   0  -3   7      152.60      143.89      2.14 o 
   1  -3   7      552.36      526.60      7.33 o 
   2  -3   7       91.02       86.10      1.63 o 
   3  -3   7       91.89       88.44      1.50 o 
   4  -3   7      115.61      115.28      1.39 o 
   5  -3   7       17.44       19.62      1.09 o 
  -8  -2   7      156.54      167.53      3.68 o 
  -7  -2   7       62.02       63.16      1.95 o 
  -6  -2   7        3.33        7.87      5.08 o 
  -5  -2   7      167.15      161.01      6.26 o 
  -4  -2   7       14.35       13.61      0.76 o 
  -3  -2   7        0.53        1.76      0.48 o 
  -2  -2   7      561.83      530.34      7.01 o 
  -1  -2   7      333.30      353.51      4.84 o 
   0  -2   7        9.28       10.25      0.49 o 
   1  -2   7        8.10        7.13      0.41 o 
   2  -2   7      795.04      769.53     21.64 o 
   3  -2   7       83.54       85.68      0.94 o 
   4  -2   7       30.67       29.53      0.74 o 
   5  -2   7      183.78      189.02      4.63 o 
  -9  -1   7       48.93       53.77      1.45 o 
  -8  -1   7        5.26        3.78      0.93 o 
  -7  -1   7       13.89       13.24      1.15 o 
  -6  -1   7       42.31       34.88      1.11 o 
  -5  -1   7      672.44      649.36      9.61 o 
  -4  -1   7      342.15      331.87      4.22 o 
  -3  -1   7      101.12      103.00      1.41 o 
  -2  -1   7       50.80       43.43      1.40 o 
  -1  -1   7      252.21      230.82      2.75 o 
   0  -1   7      149.97      151.88      6.09 o 
   1  -1   7      160.99      163.86      2.63 o 
   2  -1   7      257.01      248.25      2.16 o 
   3  -1   7        0.00        0.00      0.78 o 
   4  -1   7       80.28       83.23      2.68 o 
   5  -1   7        4.93        2.52      1.20 o 
   6  -1   7       44.45       44.36      3.55 o 
  -9   0   7       16.20       14.97      0.86 o 
  -8   0   7      348.41      347.91      5.39 o 
  -7   0   7       48.75       49.60      1.60 o 
  -6   0   7      544.61      533.35      7.23 o 
  -5   0   7     1026.63      991.00     14.19 o 
  -4   0   7      179.05      182.00      3.24 o 
  -3   0   7      427.24      446.64      5.61 o 
  -2   0   7       80.52       69.50      1.53 o 
  -1   0   7     2095.46     2205.88     36.49 o 
   0   0   7      101.01       99.99      1.30 o 
   1   0   7       84.36       83.56      2.44 o 
   2   0   7        2.03        2.56      0.99 o 
   3   0   7       22.44       21.07      1.53 o 
   4   0   7       18.56       13.84      1.49 o 
   5   0   7       31.36       31.68      2.07 o 
 -10   1   7       45.44       45.96      2.13 o 
  -9   1   7       57.27       59.80      2.13 o 
  -8   1   7      274.45      280.00      4.37 o 
  -7   1   7       45.09       41.72      1.46 o 
  -6   1   7       28.89       29.34      0.96 o 
  -5   1   7      333.35      330.72      4.25 o 
  -4   1   7     3141.19     3301.36     61.79 o 
  -3   1   7      131.89      118.64      1.92 o 
  -2   1   7      248.32      254.63      2.81 o 
  -1   1   7      291.19      281.43      2.43 o 
   0   1   7      569.46      593.13     11.61 o 
   1   1   7      153.27      152.88      5.00 o 
   2   1   7      322.90      311.08      6.57 o 
   3   1   7       11.15       10.70      1.40 o 
   4   1   7        2.60        3.10      1.28 o 
   5   1   7       29.03       24.37      2.11 o 
 -10   2   7       64.11       68.32      2.01 o 
  -9   2   7       12.81       13.95      2.09 o 
  -8   2   7      148.90      142.34      2.60 o 
  -7   2   7       16.78       17.16      0.92 o 
  -6   2   7      619.02      614.66      9.38 o 
  -5   2   7       31.80       33.83      1.36 o 
  -4   2   7       10.00       10.67      0.97 o 
  -3   2   7      243.31      244.54      2.27 o 
  -2   2   7      108.97      102.65      1.68 o 
  -1   2   7      170.64      160.54      1.30 o 
   0   2   7       14.28       11.90      1.20 o 
   1   2   7        0.01        0.41      0.91 o 
   2   2   7       47.31       42.01      2.07 o 
   3   2   7      155.57      159.57      4.34 o 
   4   2   7        0.62        0.12      1.12 o 
 -10   3   7       66.69       66.86      1.99 o 
  -9   3   7      119.57      114.12      2.63 o 
  -8   3   7       71.76       69.99      1.68 o 
  -7   3   7      598.30      606.27      9.00 o 
  -6   3   7      336.79      339.36      4.98 o 
  -5   3   7       22.54       20.95      0.61 o 
  -4   3   7      808.36      803.37     13.76 o 
  -3   3   7        0.86        0.92      0.35 o 
  -2   3   7       43.56       42.20      0.49 o 
  -1   3   7       30.88       29.66      2.44 o 
   0   3   7       19.87       23.30      2.56 o 
   1   3   7       12.47       12.72      2.44 o 
   2   3   7        0.14        0.95      1.16 o 
   3   3   7        0.24       -0.12      1.12 o 
 -10   4   7       56.78       67.54      2.85 o 
  -9   4   7        0.74        1.45      1.86 o 
  -8   4   7        0.00        0.29      0.35 o 
  -7   4   7       93.24       83.98      1.30 o 
  -6   4   7        0.21        1.46      0.51 o 
  -5   4   7       82.57       88.13      1.49 o 
  -4   4   7      261.01      246.05      2.93 o 
  -3   4   7      237.08      236.21      2.48 o 
  -2   4   7        0.07        0.21      0.28 o 
  -1   4   7      211.24      196.33      4.30 o 
   0   4   7      117.30      112.19      3.22 o 
   1   4   7       14.21       13.96      1.65 o 
   2   4   7        4.82        4.13      2.60 o 
 -10   5   7       61.51       66.75      2.81 o 
  -9   5   7       74.76       76.17      4.01 o 
  -8   5   7       20.91       18.83      1.55 o 
  -7   5   7        4.00        3.44      0.61 o 
  -6   5   7       48.11       50.49      0.87 o 
  -5   5   7       80.58       80.11      1.55 o 
  -4   5   7      334.49      333.06      3.50 o 
  -3   5   7      276.85      273.13      3.17 o 
  -2   5   7       57.54       60.51      0.92 o 
  -1   5   7       21.96       20.32      2.64 o 
   0   5   7       18.29       14.13      1.61 o 
   1   5   7       24.55       25.49      2.11 o 
   2   5   7        3.17        2.40      1.49 o 
  -9   6   7       88.82       85.88      2.77 o 
  -8   6   7       18.40       17.64      1.40 o 
  -7   6   7      209.84      192.86      5.37 o 
  -6   6   7       54.49       53.80      1.10 o 
  -5   6   7      355.34      352.53      3.91 o 
  -4   6   7        1.36        2.68      0.40 o 
  -3   6   7      300.43      289.29      3.12 o 
  -2   6   7        3.05        2.60      0.95 o 
  -1   6   7      152.54      151.27      4.05 o 
   0   6   7       72.85       88.36      5.08 o 
  -9   7   7       19.10       21.73      1.65 o 
  -8   7   7       60.11       53.61      1.54 o 
  -7   7   7       38.16       37.17      1.21 o 
  -6   7   7       55.84       55.21      1.06 o 
  -5   7   7       85.76       84.75      1.98 o 
  -4   7   7      113.18      110.36      2.06 o 
  -3   7   7      166.99      171.63      2.42 o 
  -2   7   7        1.92        1.73      1.07 o 
  -1   7   7        0.82        0.91      1.12 o 
  -8   8   7       70.62       74.24      2.17 o 
  -7   8   7        2.91        2.98      0.71 o 
  -6   8   7       13.54       13.26      1.39 o 
  -5   8   7      152.33      141.03      1.95 o 
  -4   8   7       45.54       42.79      0.93 o 
  -3   8   7       32.25       34.57      1.78 o 
  -2  -9   8       74.31       76.71      5.25 o 
  -1  -9   8        0.07        0.79      1.30 o 
   0  -9   8        0.39        0.48      0.93 o 
   1  -9   8       58.79       61.14      2.15 o 
   2  -9   8        7.32        5.11      1.48 o 
   3  -9   8       35.67       39.40      4.69 o 
   4  -9   8       47.62       52.16      1.79 o 
  -3  -8   8       12.23        9.55      1.76 o 
  -2  -8   8       37.89       33.41      2.97 o 
  -1  -8   8      199.77      204.82      8.78 o 
   0  -8   8       11.37       12.26      1.45 o 
   1  -8   8       51.38       48.96      2.81 o 
   2  -8   8      486.05      497.02     10.12 o 
   3  -8   8        1.02        0.83      0.82 o 
   4  -8   8       64.55       68.32      2.35 o 
   5  -8   8        0.31       -0.37      0.99 o 
  -4  -7   8       12.43       10.94      1.26 o 
  -3  -7   8       16.73       17.10      1.71 o 
  -2  -7   8      144.57      147.95      3.70 o 
  -1  -7   8      346.35      368.77      9.38 o 
   0  -7   8        3.49        2.89      0.92 o 
   1  -7   8       41.10       44.36      1.74 o 
   2  -7   8       21.14       19.44      1.20 o 
   3  -7   8      377.56      385.67      9.62 o 
   4  -7   8       37.11       37.67      3.10 o 
   5  -7   8       18.63       19.50      1.49 o 
  -5  -6   8       64.34       64.42      3.51 o 
  -4  -6   8        2.78        2.66      0.95 o 
  -3  -6   8       86.82       93.07      3.24 o 
  -2  -6   8        0.09       -0.40      0.98 o 
  -1  -6   8      535.67      548.56      9.13 o 
   0  -6   8      127.71      135.07      3.35 o 
   1  -6   8       64.07       62.88      2.29 o 
   2  -6   8       39.86       44.07      1.49 o 
   3  -6   8       35.52       38.25      1.30 o 
   4  -6   8       58.39       58.00      2.97 o 
   5  -6   8        0.87        1.28      0.83 o 
   6  -6   8        0.57        1.21      0.54 o 
  -6  -5   8       29.63       36.31      1.66 o 
  -5  -5   8        3.13        3.06      1.13 o 
  -4  -5   8      242.15      242.39      4.09 o 
  -3  -5   8        0.25        1.57      1.38 o 
  -2  -5   8      108.44      109.40      2.35 o 
  -1  -5   8      189.42      195.99      3.49 o 
   0  -5   8      251.87      253.99      4.70 o 
   1  -5   8       77.44       74.04      2.16 o 
   2  -5   8        1.16        0.46      0.54 o 
   3  -5   8      150.86      158.57      2.53 o 
   4  -5   8       26.88       22.77      6.05 o 
   5  -5   8        2.89        3.43      0.51 o 
   6  -5   8       44.45       43.94      1.56 o 
  -7  -4   8        4.33        4.86      1.15 o 
  -6  -4   8        8.85       10.43      1.41 o 
  -5  -4   8        8.61       12.06      1.86 o 
  -4  -4   8       46.66       44.18      1.78 o 
  -3  -4   8       11.03        6.70      1.01 o 
  -2  -4   8        5.01        3.09      0.62 o 
  -1  -4   8      133.25      120.20      1.88 o 
   0  -4   8      116.09      119.12      1.85 o 
   1  -4   8       19.68       18.91      0.84 o 
   2  -4   8       35.79       40.67      1.12 o 
   3  -4   8       12.04       13.09      0.78 o 
   4  -4   8       54.37       52.19      1.12 o 
   5  -4   8        5.33        4.86      0.49 o 
  -8  -3   8       25.16       27.04      1.66 o 
  -7  -3   8      196.25      193.96      3.66 o 
  -6  -3   8       17.79       18.44      1.14 o 
  -5  -3   8        0.29        0.23      0.61 o 
  -4  -3   8      123.77      119.55      2.03 o 
  -3  -3   8      257.55      264.07      4.83 o 
  -2  -3   8      342.35      310.38      4.04 o 
  -1  -3   8      476.22      464.46      5.95 o 
   0  -3   8        4.67        5.00      0.50 o 
   1  -3   8       90.27       90.56      1.45 o 
   2  -3   8      229.87      224.14      2.83 o 
   3  -3   8      520.60      506.79     10.26 o 
   4  -3   8        0.67        0.58      0.24 o 
  -8  -2   8       10.16       15.41      3.28 o 
  -7  -2   8        0.01        0.32      0.74 o 
  -6  -2   8      110.90      115.57      2.15 o 
  -5  -2   8        0.03        0.16      0.51 o 
  -4  -2   8       12.50       10.39      0.70 o 
  -3  -2   8      110.48       97.43      1.52 o 
  -2  -2   8      596.29      534.47      7.20 o 
  -1  -2   8       37.82       34.69      1.29 o 
   0  -2   8     1792.49     1833.13     29.91 o 
   1  -2   8       32.99       31.65      0.68 o 
   2  -2   8      543.05      550.27     16.23 o 
   3  -2   8       39.60       41.80      2.20 o 
   4  -2   8      405.25      374.65      8.43 o 
  -9  -1   8       52.56       53.22      3.61 o 
  -8  -1   8      258.77      274.88      4.63 o 
  -7  -1   8       85.01       87.02      2.31 o 
  -6  -1   8       36.29       36.07      1.15 o 
  -5  -1   8        7.59        6.54      0.74 o 
  -4  -1   8       75.35       72.07      1.52 o 
  -3  -1   8        0.63        0.53      0.39 o 
  -2  -1   8      975.31      957.67     13.50 o 
  -1  -1   8      514.43      484.99      6.00 o 
   0  -1   8       79.85       76.33      1.03 o 
   1  -1   8       48.83       45.34      1.38 o 
   2  -1   8      246.99      232.85      5.20 o 
   3  -1   8      270.24      283.61      8.51 o 
   4  -1   8      136.72      152.88      4.34 o 
  -9   0   8        5.58        6.45      1.02 o 
  -8   0   8      155.86      154.54      3.31 o 
  -7   0   8       41.10       46.77      2.14 o 
  -6   0   8      306.45      291.00      7.52 o 
  -5   0   8      679.97      636.82      9.08 o 
  -4   0   8      222.26      227.67      3.18 o 
  -3   0   8        0.49        0.17      0.32 o 
  -2   0   8      368.24      334.47      4.00 o 
  -1   0   8      495.22      488.84      6.36 o 
   0   0   8      865.95      857.43      9.09 o 
   1   0   8       18.40       15.99      1.45 o 
   2   0   8      188.46      196.79      6.49 o 
   3   0   8        0.74        0.54      1.03 o 
   4   0   8       46.00       46.10      2.48 o 
  -9   1   8        0.09        0.52      0.94 o 
  -8   1   8       68.78       74.42      2.20 o 
  -7   1   8       74.06       81.60      2.50 o 
  -6   1   8      155.39      160.82      2.70 o 
  -5   1   8        0.13        0.87      1.28 o 
  -4   1   8      290.79      266.44      4.98 o 
  -3   1   8       13.76       11.51      0.45 o 
  -2   1   8       34.77       37.03      0.53 o 
  -1   1   8      193.36      191.43      2.67 o 
   0   1   8      100.50      107.32      4.25 o 
   1   1   8       81.67       87.57      2.73 o 
   2   1   8        2.13        1.73      1.16 o 
   3   1   8       64.04       73.32      2.85 o 
   4   1   8      105.13      103.97      3.76 o 
  -9   2   8       69.03       70.53      2.73 o 
  -8   2   8      492.42      513.93      9.29 o 
  -7   2   8       44.65       47.01      1.90 o 
  -6   2   8       88.35       90.81      1.77 o 
  -5   2   8      212.23      195.28      2.85 o 
  -4   2   8      585.37      586.64      7.36 o 
  -3   2   8      176.22      175.52      1.81 o 
  -2   2   8        2.03        1.33      0.27 o 
  -1   2   8        5.50        7.64      1.12 o 
   0   2   8      217.20      217.89      4.83 o 
   1   2   8        0.18        2.60      1.16 o 
   2   2   8        2.47        1.86      1.28 o 
   3   2   8        2.65        1.53      1.32 o 
 -10   3   8       13.77       16.64      1.76 o 
  -9   3   8       10.20        7.95      1.20 o 
  -8   3   8       12.83       15.61      1.38 o 
  -7   3   8      605.25      615.17      9.32 o 
  -6   3   8       96.93      103.56      1.49 o 
  -5   3   8       96.79       99.76      1.98 o 
  -4   3   8      197.36      185.28      2.30 o 
  -3   3   8       27.60       31.00      1.65 o 
  -2   3   8       76.79       78.38      1.54 o 
  -1   3   8      285.65      279.65      7.85 o 
   0   3   8       55.55       60.02      3.88 o 
   1   3   8       29.42       25.73      3.30 o 
   2   3   8        0.91        1.49      1.36 o 
  -9   4   8       98.01       97.86      2.97 o 
  -8   4   8      134.67      130.35      4.69 o 
  -7   4   8      111.26      113.83      3.12 o 
  -6   4   8      305.20      302.05      4.55 o 
  -5   4   8       13.72       16.03      0.74 o 
  -4   4   8        4.08        5.64      0.44 o 
  -3   4   8        3.79        3.89      0.56 o 
  -2   4   8       15.05       14.48      0.61 o 
  -1   4   8       52.23       59.23      2.31 o 
   0   4   8      121.95      119.17      3.64 o 
   1   4   8       51.11       50.81      2.56 o 
   2   4   8        5.27        4.63      2.85 o 
  -9   5   8       30.42       33.05      1.82 o 
  -8   5   8       32.87       27.92      1.57 o 
  -7   5   8      579.91      561.97      9.00 o 
  -6   5   8       20.10       19.81      0.79 o 
  -5   5   8       65.12       63.66      1.29 o 
  -4   5   8       36.16       33.47      0.67 o 
  -3   5   8       77.44       79.94      1.44 o 
  -2   5   8       13.14       15.04      1.36 o 
  -1   5   8       32.20       37.18      3.39 o 
   0   5   8       20.63       20.16      1.86 o 
  -9   6   8        2.86        3.80      2.07 o 
  -8   6   8        8.59        8.34      1.20 o 
  -7   6   8       45.07       45.15      0.94 o 
  -6   6   8      277.81      267.32      2.96 o 
  -5   6   8       47.93       48.25      1.19 o 
  -4   6   8       41.22       41.51      0.83 o 
  -3   6   8      146.47      139.78      3.51 o 
  -2   6   8        0.05        0.33      0.91 o 
  -1   6   8        9.15        7.72      1.49 o 
  -8   7   8       62.89       65.71      2.02 o 
  -7   7   8       62.30       59.29      1.73 o 
  -6   7   8       72.25       67.57      1.64 o 
  -5   7   8       37.95       36.99      0.89 o 
  -4   7   8        0.08        0.25      0.29 o 
  -3   7   8       10.03       10.66      1.28 o 
  -2   7   8        8.57        6.03      2.35 o 
   0  -9   9        0.00        0.57      0.95 o 
   1  -9   9      108.47      118.23      2.90 o 
   2  -9   9        0.99        1.03      1.09 o 
  -2  -8   9        0.58       -0.30      0.88 o 
  -1  -8   9        0.13        0.01      0.77 o 
   0  -8   9       25.72       31.20      1.49 o 
   1  -8   9        1.98        1.40      0.90 o 
   2  -8   9      217.12      223.32      4.65 o 
   3  -8   9       45.06       51.16      1.65 o 
   4  -8   9        4.54        1.73      1.98 o 
  -4  -7   9        1.79        1.38      1.01 o 
  -3  -7   9        6.35        7.41      1.32 o 
  -2  -7   9       11.90        9.62      1.13 o 
  -1  -7   9       17.50       17.60      1.26 o 
   0  -7   9        0.02       -0.40      0.79 o 
   1  -7   9       45.81       43.65      1.45 o 
   2  -7   9       50.94       51.45      1.93 o 
   3  -7   9       94.01       92.98      1.99 o 
   4  -7   9       75.98       83.56      4.01 o 
  -5  -6   9       19.22       15.14      1.65 o 
  -4  -6   9      112.26      117.99      2.69 o 
  -3  -6   9       39.48       33.47      1.43 o 
  -2  -6   9        1.84        1.80      1.05 o 
  -1  -6   9      300.37      303.12      4.76 o 
   0  -6   9       13.50       13.44      1.20 o 
   1  -6   9       11.33       11.62      0.86 o 
   2  -6   9      147.42      137.92      2.68 o 
   3  -6   9       15.94       15.73      1.61 o 
   4  -6   9       28.57       29.20      1.40 o 
   5  -6   9        0.26        0.62      0.78 o 
  -6  -5   9        9.53       10.26      1.24 o 
  -5  -5   9      134.18      126.36      2.80 o 
  -4  -5   9       66.29       61.39      1.86 o 
  -3  -5   9       37.97       37.49      1.96 o 
  -2  -5   9       16.69       16.10      1.04 o 
  -1  -5   9       21.91       19.90      1.05 o 
   0  -5   9      212.88      216.34      5.91 o 
   1  -5   9       94.56       96.41      3.16 o 
   2  -5   9       27.14       30.74      1.10 o 
   3  -5   9       23.09       23.26      1.12 o 
   4  -5   9        7.05        8.34      0.83 o 
  -7  -4   9       24.47       24.12      2.11 o 
  -6  -4   9       66.23       66.52      1.94 o 
  -5  -4   9       13.73       14.43      1.18 o 
  -4  -4   9      443.31      428.55      7.37 o 
  -3  -4   9      167.86      158.82      2.72 o 
  -2  -4   9      173.90      159.77      5.12 o 
  -1  -4   9      194.45      193.80      3.92 o 
   0  -4   9      202.27      196.65      2.70 o 
   1  -4   9       41.67       42.71      1.43 o 
   2  -4   9       51.21       54.13      1.18 o 
   3  -4   9        0.76        0.58      0.62 o 
  -7  -3   9      167.77      171.73      3.46 o 
  -6  -3   9       27.08       30.25      1.61 o 
  -5  -3   9      181.94      182.29      4.65 o 
  -4  -3   9      316.40      299.66      5.86 o 
  -3  -3   9      195.27      202.35      7.56 o 
  -2  -3   9      158.51      161.20      2.28 o 
  -1  -3   9       71.45       62.61      1.43 o 
   0  -3   9      531.51      511.79      6.55 o 
   1  -3   9       15.41       15.36      0.81 o 
   2  -3   9       40.64       44.58      1.18 o 
   3  -3   9       26.88       23.87      1.12 o 
  -8  -2   9       58.99       61.68      2.60 o 
  -7  -2   9        1.01        1.40      0.91 o 
  -6  -2   9        8.55        9.53      1.67 o 
  -5  -2   9      136.86      148.21      2.47 o 
  -4  -2   9       86.30       95.49      2.61 o 
  -3  -2   9      303.08      286.55      4.15 o 
  -2  -2   9       30.09       23.26      0.70 o 
  -1  -2   9       18.27       20.45      1.00 o 
   0  -2   9        0.52        0.55      0.34 o 
   1  -2   9        2.44        4.05      0.75 o 
   2  -2   9       20.17       19.97      0.64 o 
   3  -2   9        0.84        0.45      1.90 o 
  -8  -1   9        7.29        7.84      1.12 o 
  -7  -1   9      143.10      150.60      3.30 o 
  -6  -1   9       23.63       21.46      3.35 o 
  -5  -1   9      179.88      170.87      2.94 o 
  -4  -1   9       36.38       36.78      1.36 o 
  -3  -1   9       68.19       69.29      1.37 o 
  -2  -1   9      151.16      144.36      1.98 o 
  -1  -1   9        4.89        5.85      0.93 o 
   0  -1   9      252.01      241.34      2.40 o 
   1  -1   9       34.63       31.26      2.25 o 
   2  -1   9       26.06       23.71      3.02 o 
   3  -1   9       75.58       78.65      2.93 o 
  -9   0   9        8.53        6.25      1.05 o 
  -8   0   9        5.16        4.09      0.89 o 
  -7   0   9        0.38        0.33      0.78 o 
  -6   0   9        1.71        0.92      0.67 o 
  -5   0   9        2.49        2.34      0.56 o 
  -4   0   9       36.36       29.43      0.98 o 
  -3   0   9      235.05      230.25      3.01 o 
  -2   0   9        6.32        6.71      0.50 o 
  -1   0   9      375.16      387.23      3.86 o 
   0   0   9      117.56      105.02      3.75 o 
   1   0   9       51.48       53.95      3.72 o 
   2   0   9        7.56        4.87      1.32 o 
   3   0   9        2.23        1.57      1.28 o 
  -9   1   9        9.66        8.69      1.88 o 
  -8   1   9       30.11       33.39      1.28 o 
  -7   1   9        0.05        0.38      0.58 o 
  -6   1   9       62.31       62.18      1.95 o 
  -5   1   9      386.97      386.00      4.97 o 
  -4   1   9      122.44      121.11      1.88 o 
  -3   1   9        0.27        0.46      0.33 o 
  -2   1   9       38.93       36.10      0.71 o 
  -1   1   9      170.66      167.63      3.04 o 
   0   1   9      149.23      144.53      3.84 o 
   1   1   9      154.56      163.12      4.34 o 
   2   1   9        0.26       -0.17      1.12 o 
   3   1   9        0.09        0.95      1.28 o 
  -9   2   9       98.08      101.85      3.38 o 
  -8   2   9       74.28       77.10      2.07 o 
  -7   2   9       12.68       12.80      1.43 o 
  -6   2   9        2.31        2.74      0.63 o 
  -5   2   9      141.99      142.24      1.95 o 
  -4   2   9      274.28      300.68      3.07 o 
  -3   2   9      748.65      746.57     13.61 o 
  -2   2   9        0.14        0.27      0.40 o 
  -1   2   9      322.85      341.07      7.35 o 
   0   2   9        9.49        9.87      1.49 o 
   1   2   9      191.41      185.80      5.00 o 
   2   2   9        0.58        1.16      1.36 o 
  -9   3   9        0.65        0.16      1.17 o 
  -8   3   9        1.52        3.87      1.33 o 
  -7   3   9        4.36        5.71      1.11 o 
  -6   3   9       75.69       75.61      1.34 o 
  -5   3   9       75.56       73.10      1.01 o 
  -4   3   9      311.39      302.68      3.91 o 
  -3   3   9        1.89        1.74      0.58 o 
  -2   3   9      359.51      349.96      3.32 o 
  -1   3   9       29.15       33.95      1.98 o 
   0   3   9       93.94      111.69      5.41 o 
   1   3   9      157.24      166.30      7.31 o 
  -9   4   9       21.03       22.26      1.69 o 
  -8   4   9       45.69       43.40      1.53 o 
  -7   4   9       60.96       63.11      1.34 o 
  -6   4   9        4.17        5.40      0.70 o 
  -5   4   9       25.19       24.48      1.14 o 
  -4   4   9      127.65      133.80      3.02 o 
  -3   4   9      101.16      101.22      2.99 o 
  -2   4   9      100.19      100.17      3.10 o 
  -1   4   9       41.52       40.98      2.23 o 
   0   4   9        2.39        3.02      1.36 o 
  -8   5   9       38.20       37.51      1.82 o 
  -7   5   9       79.88       72.61      1.98 o 
  -6   5   9       73.46       73.39      1.31 o 
  -5   5   9       38.87       41.36      0.86 o 
  -4   5   9      237.32      224.12      2.64 o 
  -3   5   9       11.26       10.33      1.28 o 
  -2   5   9       36.31       37.96      2.02 o 
  -1   5   9        5.33        5.33      2.48 o 
  -8   6   9      139.73      143.17      3.59 o 
  -7   6   9       15.43       14.86      1.32 o 
  -6   6   9        1.58        1.73      0.55 o 
  -5   6   9       11.83       11.34      0.72 o 
  -4   6   9       18.24       19.33      1.32 o 
  -3   6   9       24.59       22.64      2.73 o 
  -2   6   9       50.46       46.68      2.27 o 
  -1  -8  10        0.90        0.93      0.97 o 
   0  -8  10        7.01        6.81      1.42 o 
   1  -8  10        7.45        8.27      1.92 o 
   2  -8  10       18.57       24.67      2.00 o 
  -3  -7  10       95.37       95.40      4.25 o 
  -2  -7  10       93.27       95.77      2.78 o 
  -1  -7  10       10.47       10.41      1.24 o 
   0  -7  10        1.77        1.61      1.24 o 
   1  -7  10       82.12       81.78      1.95 o 
   2  -7  10      155.49      161.23      2.95 o 
   3  -7  10      175.11      190.34      3.21 o 
  -4  -6  10       53.30       56.48      3.16 o 
  -3  -6  10        8.85        8.65      1.44 o 
  -2  -6  10       66.82       67.35      2.32 o 
  -1  -6  10      135.99      138.28      6.13 o 
   0  -6  10       77.62       83.34      2.04 o 
   1  -6  10        0.62        0.42      0.59 o 
   2  -6  10      151.35      155.59      2.63 o 
   3  -6  10       92.67       89.25      2.12 o 
  -5  -5  10       43.46       38.99      1.63 o 
  -4  -5  10       24.31       25.22      1.54 o 
  -3  -5  10        8.00        7.63      1.03 o 
  -2  -5  10      150.00      159.58      3.10 o 
  -1  -5  10        2.20        1.36      0.65 o 
   0  -5  10       89.34       92.10      1.98 o 
   1  -5  10       65.22       65.93      2.66 o 
   2  -5  10      132.36      138.76      2.13 o 
   3  -5  10      160.69      171.88      4.50 o 
  -6  -4  10        3.98        2.51      0.93 o 
  -5  -4  10       55.69       60.94      1.77 o 
  -4  -4  10      221.49      214.39      3.53 o 
  -3  -4  10        3.97        4.84      1.49 o 
  -2  -4  10        8.42        8.64      1.00 o 
  -1  -4  10      314.06      309.69      4.70 o 
   0  -4  10       19.97       19.32      0.90 o 
   1  -4  10       46.78       46.76      1.19 o 
   2  -4  10       26.82       26.57      1.07 o 
  -7  -3  10        8.62        4.93      1.31 o 
  -6  -3  10        6.01        6.91      1.26 o 
  -5  -3  10        4.49        5.20      0.83 o 
  -4  -3  10        0.45        0.81      0.67 o 
  -3  -3  10      136.61      137.09      2.20 o 
  -2  -3  10       24.03       22.72      1.38 o 
  -1  -3  10        2.46        2.57      0.57 o 
   0  -3  10      128.59      133.68      2.06 o 
   1  -3  10        8.95        8.69      0.45 o 
   2  -3  10        0.74        0.95      1.98 o 
  -7  -2  10      257.85      272.01      4.85 o 
  -6  -2  10      139.01      137.79      2.58 o 
  -5  -2  10        7.75        7.87      1.98 o 
  -4  -2  10      567.47      543.28     12.04 o 
  -3  -2  10       52.38       52.83      1.92 o 
  -2  -2  10       76.10       80.90      1.33 o 
  -1  -2  10        0.88        0.44      0.59 o 
   0  -2  10       32.32       30.94      1.53 o 
   1  -2  10        1.48        1.96      0.42 o 
   2  -2  10        9.53        8.43      1.49 o 
  -8  -1  10      138.57      141.17      5.84 o 
  -7  -1  10      338.69      339.71      5.64 o 
  -6  -1  10       14.75       16.72      1.08 o 
  -5  -1  10      135.74      137.45      2.57 o 
  -4  -1  10       28.06       33.43      1.60 o 
  -3  -1  10      599.52      595.90      8.01 o 
  -2  -1  10        5.18       18.44      7.48 o 
  -1  -1  10      230.37      227.84      4.54 o 
   0  -1  10      195.12      194.78      2.16 o 
   1  -1  10       15.11       16.40      1.69 o 
   2  -1  10       11.87       11.19      1.57 o 
  -8   0  10        1.56        1.66      0.93 o 
  -7   0  10      256.95      265.89      4.43 o 
  -6   0  10      228.63      233.31      4.08 o 
  -5   0  10       95.70       99.17      1.70 o 
  -4   0  10        4.35        2.37      0.49 o 
  -3   0  10      122.11      111.11      1.51 o 
  -2   0  10       35.65       39.74      0.84 o 
  -1   0  10        0.01        0.25      0.17 o 
   0   0  10      114.67      117.27      3.47 o 
   1   0  10        5.08        5.70      1.40 o 
   2   0  10        3.49        1.36      1.28 o 
  -8   1  10      175.98      184.64      3.25 o 
  -7   1  10      181.88      172.94      2.93 o 
  -6   1  10      309.31      310.07      4.44 o 
  -5   1  10        5.86        3.98      0.55 o 
  -4   1  10       48.89       47.84      0.93 o 
  -3   1  10      203.07      215.07      2.37 o 
  -2   1  10      133.03      137.10      1.48 o 
  -1   1  10       24.15       24.99      1.73 o 
   0   1  10      108.16      112.69      3.43 o 
   1   1  10        0.10       -0.58      1.20 o 
   2   1  10       31.95       37.14      2.52 o 
  -8   2  10        0.10        0.37      0.84 o 
  -7   2  10       59.49       58.04      1.46 o 
  -6   2  10      297.64      291.96      5.09 o 
  -5   2  10        6.71        4.89      0.45 o 
  -4   2  10       37.97       36.96      0.98 o 
  -3   2  10       15.06       17.62      1.20 o 
  -2   2  10      203.51      209.39      6.86 o 
  -1   2  10       11.13        6.20      2.40 o 
   0   2  10       25.30       27.43      3.51 o 
   1   2  10       46.21       40.77      4.42 o 
  -8   3  10      175.45      180.15      4.63 o 
  -7   3  10       62.86       67.06      1.44 o 
  -6   3  10        0.74        1.06      0.43 o 
  -5   3  10        0.27        0.59      0.60 o 
  -4   3  10       45.19       45.87      1.59 o 
  -3   3  10      263.52      258.87      3.55 o 
  -2   3  10       40.99       42.42      2.15 o 
  -1   3  10        3.39        4.30      1.36 o 
   0   3  10        4.36        5.08      1.53 o 
  -8   4  10      158.60      159.87      5.49 o 
  -7   4  10       93.13       95.10      2.40 o 
  -6   4  10      299.41      297.58      4.23 o 
  -5   4  10        3.23        2.95      0.76 o 
  -4   4  10      213.06      211.03      3.98 o 
  -3   4  10       58.52       68.53      2.48 o 
  -2   4  10      181.66      172.09      6.69 o 
  -1   4  10       18.12       15.28      1.82 o 
  -7   5  10       69.98       70.06      2.09 o 
  -6   5  10       21.94       22.15      1.02 o 
  -5   5  10       53.69       52.10      0.99 o 
  -4   5  10        1.06        1.24      0.95 o 
  -3   5  10       97.95       98.97      3.10 o 
  -1  -7  11       24.82       21.29      1.32 o 
   0  -7  11       19.66       21.14      1.27 o 
  -3  -6  11        1.55        1.80      1.14 o 
  -2  -6  11       15.87       15.23      2.21 o 
  -1  -6  11        9.07        8.61      1.20 o 
   0  -6  11       68.29       62.83      1.63 o 
   1  -6  11        2.71        3.68      0.91 o 
   2  -6  11        9.89       10.26      1.00 o 
  -4  -5  11       10.41       15.19      2.60 o 
  -3  -5  11      196.84      203.92      4.20 o 
  -2  -5  11       16.12       13.86      0.98 o 
  -1  -5  11       18.44       16.89      1.06 o 
   0  -5  11       90.20       92.38      1.76 o 
   1  -5  11        9.90        9.61      0.83 o 
   2  -5  11        4.53        3.64      0.74 o 
  -5  -4  11        0.17        1.05      1.09 o 
  -4  -4  11       46.30       46.54      1.71 o 
  -3  -4  11       97.05       95.08      2.21 o 
  -2  -4  11        9.86        9.41      2.04 o 
  -1  -4  11      100.54       97.66      1.92 o 
   0  -4  11        3.48        4.41      0.68 o 
   1  -4  11      269.21      267.50      4.01 o 
  -6  -3  11       18.95       20.70      1.39 o 
  -5  -3  11      175.76      180.34      5.74 o 
  -4  -3  11       22.05       23.23      3.57 o 
  -3  -3  11       33.73       36.36      1.12 o 
  -2  -3  11       42.24       49.73      1.82 o 
  -1  -3  11      167.52      162.61      2.57 o 
   0  -3  11       87.21       89.99      2.58 o 
   1  -3  11       52.87       61.51      2.85 o 
  -7  -2  11       43.19       37.67      2.31 o 
  -6  -2  11        4.92        7.23      1.05 o 
  -5  -2  11       65.04       61.92      1.55 o 
  -4  -2  11      324.72      324.48      4.67 o 
  -3  -2  11      103.83       91.31      1.83 o 
  -2  -2  11       34.06       34.83      1.28 o 
  -1  -2  11       39.67       41.24      0.99 o 
   0  -2  11      157.29      162.63      6.86 o 
   1  -2  11      188.76      195.80      5.37 o 
  -7  -1  11        5.66        5.43      1.12 o 
  -6  -1  11       14.83       17.84      1.05 o 
  -5  -1  11       24.91       28.86      1.22 o 
  -4  -1  11       39.42       39.20      1.22 o 
  -3  -1  11      167.26      159.85      2.25 o 
  -2  -1  11      177.55      176.77      2.27 o 
  -1  -1  11        3.36        2.33      0.49 o 
   0  -1  11       37.93       44.28      2.35 o 
   1  -1  11        5.23        2.97      1.49 o 
  -7   0  11      187.73      188.84      3.77 o 
  -6   0  11        7.32        7.33      0.84 o 
  -5   0  11        2.31        2.01      0.77 o 
  -4   0  11       19.73       20.06      1.30 o 
  -3   0  11        1.16        4.47      1.14 o 
  -2   0  11        9.14        9.32      0.43 o 
  -1   0  11        0.85        0.41      1.12 o 
   0   0  11       25.66       30.77      2.11 o 
   1   0  11       82.44       82.78      5.29 o 
  -7   1  11       15.35       16.44      1.07 o 
  -6   1  11      211.65      221.85      5.37 o 
  -5   1  11       99.77       97.91      2.35 o 
  -4   1  11       62.19       61.05      1.08 o 
  -3   1  11       11.23       12.17      0.49 o 
  -2   1  11        0.62        0.37      0.99 o 
  -1   1  11        0.71        0.50      1.98 o 
   0   1  11      124.13      120.41      6.03 o 
  -7   2  11       33.65       36.24      1.21 o 
  -6   2  11        9.93       12.30      0.75 o 
  -5   2  11       60.88       66.88      1.33 o 
  -4   2  11       39.34       39.87      1.14 o 
  -3   2  11        2.70        1.90      1.07 o 
  -2   2  11       19.29       17.89      1.65 o 
  -1   2  11       11.09       11.40      1.65 o 
  -7   3  11        0.77        1.17      0.52 o 
  -6   3  11      312.08      318.94      5.03 o 
  -5   3  11        4.96        4.67      0.62 o 
  -4   3  11       29.60       28.75      1.65 o 
  -3   3  11        4.89        2.81      2.02 o 
  -2   3  11       12.46       12.02      2.77 o 
  -6   4  11       24.98       26.59      1.56 o 
  -5   4  11       72.31       74.68      3.35 o 
  -4   4  11       10.36       10.08      2.23 o 
  -2  -5  12       95.70       98.48      2.64 o 
  -1  -5  12       46.80       45.02      1.32 o 
  -4  -4  12        1.26        2.55      1.16 o 
  -3  -4  12      209.60      210.06      3.61 o 
  -2  -4  12      121.86      129.57      2.58 o 
  -1  -4  12        1.02        0.58      0.52 o 
   0  -4  12        9.72       10.30      1.12 o 
  -5  -3  12        4.77        4.33      0.86 o 
  -4  -3  12      148.25      154.89      3.10 o 
  -3  -3  12       64.57       61.95      1.47 o 
  -2  -3  12       83.45       84.67      1.92 o 
  -1  -3  12        1.30        0.39      0.49 o 
  -5  -2  12        7.46        8.95      0.86 o 
  -4  -2  12       61.22       63.67      1.83 o 
  -3  -2  12        5.30        7.04      1.43 o 
  -2  -2  12      169.92      178.54      2.77 o 
   0  -2  12        1.33        0.70      2.27 o 
  -6  -1  12       19.17       18.29      1.05 o 
  -5  -1  12        7.73        7.43      0.90 o 
  -4  -1  12      142.53      145.85      2.58 o 
  -3  -1  12      128.11      126.12      1.94 o 
  -2  -1  12        0.07       -0.13      0.75 o 
  -1  -1  12        6.38        4.30      1.49 o 
  -6   0  12       99.23       93.33      1.92 o 
  -5   0  12       23.55       26.30      0.98 o 
  -4   0  12       44.72       41.48      1.27 o 
  -3   0  12       66.39       66.96      2.50 o 
  -2   0  12      320.79      320.50      7.77 o 
  -1   0  12        4.60        5.58      1.57 o 
  -6   1  12       28.03       31.29      1.51 o 
  -5   1  12      200.07      205.59      2.78 o 
  -4   1  12       53.01       48.79      1.17 o 
  -3   1  12       71.84       77.95      2.93 o 
  -2   1  12        0.28        1.90      1.32 o 
  -5   2  12        1.07        1.32      0.50 o 
  -4   2  12        3.58        5.04      1.28 o 
                                                 
